# Supplementary material for: Dung beetles from two sustainable-use protected forests in the Brazilian Amazon
Source: Biodivers Data J. 2023 Mar 16;11:e96101. doi: 10.3897/BDJ.11.e96101 (PMC10848333; doi:10.3897/BDJ.11.e96101)
Supplement: XML Treatment for Scarabaeinae [file BDJ.11.e96101-treatment1.xml]

<!DOCTYPE tp:taxon-treatment
  PUBLIC "-//TaxonX//DTD Taxonomic Treatment Publishing DTD v0 20100105//EN" "tax-treatment-NSO.dtd">
<tp:taxon-treatment xmlns:tp="http://www.plazi.org/taxpub"><tp:treatment-meta><mixed-citation publication-type="journal"><person-group><name><surname>Carvalho</surname><given-names>Edrielly C.</given-names></name><name><surname>Maldaner</surname><given-names>Maria Eduarda</given-names></name><name><surname>Costa-Silva</surname><given-names>Vinicius</given-names></name><name><surname>Sehn</surname><given-names>Heivanice</given-names></name><name><surname>Franquini</surname><given-names>Carol</given-names></name><name><surname>Campos</surname><given-names>Vinicius O.</given-names></name><name><surname>Seba</surname><given-names>Vinicius P.</given-names></name><name><surname>Maia</surname><given-names>Laís F.</given-names></name><name><surname>Vaz-de-Mello</surname><given-names>Fernando Z.</given-names></name><name><surname>França</surname><given-names>Filipe Machado</given-names></name></person-group><article-title>Dung beetles from two sustainable-use protected forests in the Brazilian Amazon</article-title><source>Biodivers Data J</source><day>16</day><month>03</month><year>2023</year><volume>11</volume><pub-id pub-id-type="doi">10.3897/BDJ.11.e96101</pub-id></mixed-citation></tp:treatment-meta><tp:nomenclature><tp:taxon-name>
              <object-id xmlns:xlink="http://www.w3.org/1999/xlink" content-type="arpha" xlink:type="simple">E17C7C59-4111-53D0-A7A5-BC0DDB7ABA8F</object-id>
              <tp:taxon-name-part taxon-name-part-type="subfamily">Scarabaeinae</tp:taxon-name-part>
            </tp:taxon-name><tp:taxon-authority>Latreille, 1802</tp:taxon-authority></tp:nomenclature><tp:treatment-sec sec-type="Notes"><title>Notes</title><p>We collected 3,772 dung beetles from 96 species and 19 genera. Only 14 of the 96 identified species were found in both FLONAS (Table <xref ref-type="table" rid="T8028978">1</xref>). <italic><tp:taxon-name><tp:taxon-name-part taxon-name-part-type="genus" reg="Canthidium">Canthidium</tp:taxon-name-part><tp:taxon-name-part taxon-name-part-type="species" reg="deyrollei">deyrollei</tp:taxon-name-part></tp:taxon-name></italic> was the most abundant species, with exclusive records from FLONA Tapajós. The three most diverse genera comprise distinct functional strategies in dung beetles: <italic><tp:taxon-name><tp:taxon-name-part taxon-name-part-type="genus" reg="Eurysternus">Eurysternus</tp:taxon-name-part></tp:taxon-name></italic> (endocoprids – i.e. residents in the dung resource); <italic><tp:taxon-name><tp:taxon-name-part taxon-name-part-type="genus" reg="Dichotomius">Dichotomius</tp:taxon-name-part></tp:taxon-name></italic> (paracoprids – i.e. tunnellers, where all species mostly dig tunnels close to or immediately below the resource) and <italic><tp:taxon-name><tp:taxon-name-part taxon-name-part-type="genus" reg="Canthon">Canthon</tp:taxon-name-part></tp:taxon-name></italic> (telecoprids – i.e. rollers), which could be an indicator of whole exploitation of dung resources in Amazonian forests. However, if abundance is considered, small paracoprids (especially <italic><tp:taxon-name><tp:taxon-name-part taxon-name-part-type="genus" reg="Onthophagus">Onthophagus</tp:taxon-name-part></tp:taxon-name></italic> species) were the most abundant functional group, which is expected for the Amazon Region (FVM, pers. obs). We discuss below the current knowledge about the distribution and ecology of each identified genera.</p></tp:treatment-sec><tp:treatment-sec><!--Section generated to contain objects referenced in tp:taxon-treatment.--><table-wrap id="T8028978" position="float" orientation="portrait"><label>Table 1.</label><caption><p>List and abundance of species present in FLONA Tapajós and Carajás.</p></caption><table rules="all" border="1"><tbody><tr><td rowspan="1" colspan="1">
              <bold>Species</bold>
            </td><td rowspan="1" colspan="2">
              <bold>Abundance</bold>
            </td></tr><tr><td rowspan="1" colspan="1"/><td rowspan="1" colspan="1">
              <bold>FLONA Tapajós</bold>
            </td><td rowspan="1" colspan="1">
              <bold>FLONA Carajás</bold>
            </td></tr><tr><td rowspan="1" colspan="1">
              <tp:taxon-name><tp:taxon-name-part taxon-name-part-type="genus" reg="Anomiopus">Anomiopus</tp:taxon-name-part><tp:taxon-name-part taxon-name-part-type="uncertainty-rank">aff.</tp:taxon-name-part><tp:taxon-name-part taxon-name-part-type="species" reg="pereirai">pereirai</tp:taxon-name-part></tp:taxon-name>
            </td><td rowspan="1" colspan="1">1</td><td rowspan="1" colspan="1">-</td></tr><tr><td rowspan="1" colspan="1"><italic><tp:taxon-name><tp:taxon-name-part taxon-name-part-type="genus" reg="Anomiopus">Anomiopus</tp:taxon-name-part></tp:taxon-name></italic> sp. 2</td><td rowspan="1" colspan="1">1</td><td rowspan="1" colspan="1">-</td></tr><tr><td rowspan="1" colspan="1"><italic><tp:taxon-name><tp:taxon-name-part taxon-name-part-type="genus" reg="Anomiopus">Anomiopus</tp:taxon-name-part></tp:taxon-name></italic> sp. 3</td><td rowspan="1" colspan="1">1</td><td rowspan="1" colspan="1">-</td></tr><tr><td rowspan="1" colspan="1"><italic><tp:taxon-name><tp:taxon-name-part taxon-name-part-type="genus" reg="Anomiopus">Anomiopus</tp:taxon-name-part></tp:taxon-name></italic> sp. 4</td><td rowspan="1" colspan="1">1</td><td rowspan="1" colspan="1">-</td></tr><tr><td rowspan="1" colspan="1"><italic><tp:taxon-name><tp:taxon-name-part taxon-name-part-type="genus" reg="Anomiopus">Anomiopus</tp:taxon-name-part></tp:taxon-name></italic> sp. 5</td><td rowspan="1" colspan="1">-</td><td rowspan="1" colspan="1">1</td></tr><tr><td rowspan="1" colspan="1"><italic><tp:taxon-name><tp:taxon-name-part taxon-name-part-type="genus" reg="Ateuchus">Ateuchus</tp:taxon-name-part><tp:taxon-name-part taxon-name-part-type="species" reg="globulus">globulus</tp:taxon-name-part></tp:taxon-name></italic> (Balthasar, 1938)</td><td rowspan="1" colspan="1">1</td><td rowspan="1" colspan="1">-</td></tr><tr><td rowspan="1" colspan="1"><italic><tp:taxon-name><tp:taxon-name-part taxon-name-part-type="genus" reg="Ateuchus">Ateuchus</tp:taxon-name-part></tp:taxon-name></italic> sp. 2 </td><td rowspan="1" colspan="1">14</td><td rowspan="1" colspan="1">-</td></tr><tr><td rowspan="1" colspan="1"><tp:taxon-name><tp:taxon-name-part taxon-name-part-type="genus" reg="Ateuchus">Ateuchus</tp:taxon-name-part></tp:taxon-name> sp. 3</td><td rowspan="1" colspan="1">10</td><td rowspan="1" colspan="1">-</td></tr><tr><td rowspan="1" colspan="1">
              <tp:taxon-name><tp:taxon-name-part taxon-name-part-type="genus" reg="Ateuchus">Ateuchus</tp:taxon-name-part> gp. <tp:taxon-name-part taxon-name-part-type="species" reg="pygidialis">pygidialis</tp:taxon-name-part></tp:taxon-name>
            </td><td rowspan="1" colspan="1">-</td><td rowspan="1" colspan="1">1</td></tr><tr><td rowspan="1" colspan="1">
              <tp:taxon-name><tp:taxon-name-part taxon-name-part-type="genus" reg="Ateuchus">Ateuchus</tp:taxon-name-part><tp:taxon-name-part taxon-name-part-type="uncertainty-rank">cf.</tp:taxon-name-part><tp:taxon-name-part taxon-name-part-type="species" reg="murrayi">murrayi</tp:taxon-name-part></tp:taxon-name>
            </td><td rowspan="1" colspan="1">113</td><td rowspan="1" colspan="1">-</td></tr><tr><td rowspan="1" colspan="1"><italic><tp:taxon-name><tp:taxon-name-part taxon-name-part-type="genus" reg="Ateuchus">Ateuchus</tp:taxon-name-part></tp:taxon-name></italic> sp. 4</td><td rowspan="1" colspan="1">64</td><td rowspan="1" colspan="1">-</td></tr><tr><td rowspan="1" colspan="1"><italic><tp:taxon-name><tp:taxon-name-part taxon-name-part-type="genus" reg="Ateuchus">Ateuchus</tp:taxon-name-part><tp:taxon-name-part taxon-name-part-type="species" reg="semicupreus">semicupreus</tp:taxon-name-part></tp:taxon-name></italic> (Harold, 1868)</td><td rowspan="1" colspan="1">-</td><td rowspan="1" colspan="1">18</td></tr><tr><td rowspan="1" colspan="1"><italic><tp:taxon-name><tp:taxon-name-part taxon-name-part-type="genus" reg="Ateuchus">Ateuchus</tp:taxon-name-part></tp:taxon-name></italic> sp. 1</td><td rowspan="1" colspan="1">-</td><td rowspan="1" colspan="1">39</td></tr><tr><td rowspan="1" colspan="1"><italic><tp:taxon-name><tp:taxon-name-part taxon-name-part-type="genus" reg="Ateuchus">Ateuchus</tp:taxon-name-part><tp:taxon-name-part taxon-name-part-type="species" reg="substriatus">substriatus</tp:taxon-name-part></tp:taxon-name></italic> (Harold, 1868)</td><td rowspan="1" colspan="1">12</td><td rowspan="1" colspan="1">-</td></tr><tr><td rowspan="1" colspan="1"><italic><tp:taxon-name><tp:taxon-name-part taxon-name-part-type="genus" reg="Canthidium">Canthidium</tp:taxon-name-part><tp:taxon-name-part taxon-name-part-type="species" reg="deyrollei">deyrollei</tp:taxon-name-part></tp:taxon-name></italic> Harold, 1867 </td><td rowspan="1" colspan="1">283</td><td rowspan="1" colspan="1">-</td></tr><tr><td rowspan="1" colspan="1"><italic><tp:taxon-name><tp:taxon-name-part taxon-name-part-type="genus" reg="Canthidium">Canthidium</tp:taxon-name-part><tp:taxon-name-part taxon-name-part-type="species" reg="melanocephalum">melanocephalum</tp:taxon-name-part></tp:taxon-name></italic> (Olivier, 1789)</td><td rowspan="1" colspan="1">31</td><td rowspan="1" colspan="1">-</td></tr><tr><td rowspan="1" colspan="1"><italic><tp:taxon-name><tp:taxon-name-part taxon-name-part-type="genus" reg="Canthidium">Canthidium</tp:taxon-name-part></tp:taxon-name></italic> sp. 1</td><td rowspan="1" colspan="1">-</td><td rowspan="1" colspan="1">13</td></tr><tr><td rowspan="1" colspan="1"><italic><tp:taxon-name><tp:taxon-name-part taxon-name-part-type="genus" reg="Canthidium">Canthidium</tp:taxon-name-part></tp:taxon-name></italic> sp. 2</td><td rowspan="1" colspan="1">1</td><td rowspan="1" colspan="1">-</td></tr><tr><td rowspan="1" colspan="1"><italic><tp:taxon-name><tp:taxon-name-part taxon-name-part-type="genus" reg="Canthidium">Canthidium</tp:taxon-name-part></tp:taxon-name></italic> sp. 3</td><td rowspan="1" colspan="1">-</td><td rowspan="1" colspan="1">3</td></tr><tr><td rowspan="1" colspan="1"><italic><tp:taxon-name><tp:taxon-name-part taxon-name-part-type="genus" reg="Canthidium">Canthidium</tp:taxon-name-part></tp:taxon-name></italic> sp. 4</td><td rowspan="1" colspan="1">-</td><td rowspan="1" colspan="1">29</td></tr><tr><td rowspan="1" colspan="1"><italic><tp:taxon-name><tp:taxon-name-part taxon-name-part-type="genus" reg="Canthidium">Canthidium</tp:taxon-name-part></tp:taxon-name></italic> sp. 5</td><td rowspan="1" colspan="1">84</td><td rowspan="1" colspan="1">-</td></tr><tr><td rowspan="1" colspan="1"><italic><tp:taxon-name><tp:taxon-name-part taxon-name-part-type="genus" reg="Canthidium">Canthidium</tp:taxon-name-part></tp:taxon-name></italic> sp. 6</td><td rowspan="1" colspan="1">6</td><td rowspan="1" colspan="1">-</td></tr><tr><td rowspan="1" colspan="1"><italic><tp:taxon-name><tp:taxon-name-part taxon-name-part-type="genus" reg="Canthidium">Canthidium</tp:taxon-name-part></tp:taxon-name></italic> sp. 7</td><td rowspan="1" colspan="1">6</td><td rowspan="1" colspan="1">-</td></tr><tr><td rowspan="1" colspan="1"><italic><tp:taxon-name><tp:taxon-name-part taxon-name-part-type="genus" reg="Canthidium">Canthidium</tp:taxon-name-part></tp:taxon-name></italic> sp. 9</td><td rowspan="1" colspan="1">1</td><td rowspan="1" colspan="1">-</td></tr><tr><td rowspan="1" colspan="1"><italic><tp:taxon-name><tp:taxon-name-part taxon-name-part-type="genus" reg="Canthidium">Canthidium</tp:taxon-name-part></tp:taxon-name></italic> sp. 10</td><td rowspan="1" colspan="1">86</td><td rowspan="1" colspan="1">-</td></tr><tr><td rowspan="1" colspan="1"><italic><tp:taxon-name><tp:taxon-name-part taxon-name-part-type="genus" reg="Canthidium">Canthidium</tp:taxon-name-part></tp:taxon-name></italic> sp. 11</td><td rowspan="1" colspan="1">4</td><td rowspan="1" colspan="1">-</td></tr><tr><td rowspan="1" colspan="1"><italic><tp:taxon-name><tp:taxon-name-part taxon-name-part-type="genus" reg="Canthidium">Canthidium</tp:taxon-name-part></tp:taxon-name></italic> sp. 12</td><td rowspan="1" colspan="1">5</td><td rowspan="1" colspan="1">-</td></tr><tr><td rowspan="1" colspan="1"><italic><tp:taxon-name><tp:taxon-name-part taxon-name-part-type="genus" reg="Canthidium">Canthidium</tp:taxon-name-part></tp:taxon-name></italic> sp. 13</td><td rowspan="1" colspan="1">-</td><td rowspan="1" colspan="1">2</td></tr><tr><td rowspan="1" colspan="1"><italic><tp:taxon-name><tp:taxon-name-part taxon-name-part-type="genus" reg="Canthidium">Canthidium</tp:taxon-name-part></tp:taxon-name></italic> sp. 14</td><td rowspan="1" colspan="1">-</td><td rowspan="1" colspan="1">346</td></tr><tr><td rowspan="1" colspan="1"><italic><tp:taxon-name><tp:taxon-name-part taxon-name-part-type="genus" reg="Canthidium">Canthidium</tp:taxon-name-part></tp:taxon-name></italic> sp. 15</td><td rowspan="1" colspan="1">128</td><td rowspan="1" colspan="1">-</td></tr><tr><td rowspan="1" colspan="1"><italic><tp:taxon-name><tp:taxon-name-part taxon-name-part-type="genus" reg="Canthidium">Canthidium</tp:taxon-name-part></tp:taxon-name></italic> sp. 18</td><td rowspan="1" colspan="1">15</td><td rowspan="1" colspan="1">-</td></tr><tr><td rowspan="1" colspan="1"><italic><tp:taxon-name><tp:taxon-name-part taxon-name-part-type="genus" reg="Canthidium">Canthidium</tp:taxon-name-part></tp:taxon-name></italic> sp. 19</td><td rowspan="1" colspan="1">3</td><td rowspan="1" colspan="1">-</td></tr><tr><td rowspan="1" colspan="1"><italic><tp:taxon-name><tp:taxon-name-part taxon-name-part-type="genus" reg="Canthidium">Canthidium</tp:taxon-name-part></tp:taxon-name></italic> sp. 20</td><td rowspan="1" colspan="1">1</td><td rowspan="1" colspan="1">-</td></tr><tr><td rowspan="1" colspan="1"><italic><tp:taxon-name><tp:taxon-name-part taxon-name-part-type="genus" reg="Canthidium">Canthidium</tp:taxon-name-part></tp:taxon-name></italic> sp. 21</td><td rowspan="1" colspan="1">1</td><td rowspan="1" colspan="1">-</td></tr><tr><td rowspan="1" colspan="1"><italic><tp:taxon-name><tp:taxon-name-part taxon-name-part-type="genus" reg="Canthidium">Canthidium</tp:taxon-name-part></tp:taxon-name></italic> sp. 22</td><td rowspan="1" colspan="1">-</td><td rowspan="1" colspan="1">2</td></tr><tr><td rowspan="1" colspan="1"><italic><tp:taxon-name><tp:taxon-name-part taxon-name-part-type="genus" reg="Canthidium">Canthidium</tp:taxon-name-part></tp:taxon-name></italic> sp. 25</td><td rowspan="1" colspan="1">-</td><td rowspan="1" colspan="1">4</td></tr><tr><td rowspan="1" colspan="1"><italic><tp:taxon-name><tp:taxon-name-part taxon-name-part-type="genus" reg="Canthidium">Canthidium</tp:taxon-name-part></tp:taxon-name></italic> sp. 26</td><td rowspan="1" colspan="1">-</td><td rowspan="1" colspan="1">1</td></tr><tr><td rowspan="1" colspan="1"><italic><tp:taxon-name><tp:taxon-name-part taxon-name-part-type="genus" reg="Canthidium">Canthidium</tp:taxon-name-part></tp:taxon-name></italic> sp. 33</td><td rowspan="1" colspan="1">-</td><td rowspan="1" colspan="1">3</td></tr><tr><td rowspan="1" colspan="1">
              <tp:taxon-name><tp:taxon-name-part taxon-name-part-type="genus" reg="Canthon">Canthon</tp:taxon-name-part><tp:taxon-name-part taxon-name-part-type="uncertainty-rank">aff.</tp:taxon-name-part><tp:taxon-name-part taxon-name-part-type="species" reg="histrio">histrio</tp:taxon-name-part></tp:taxon-name>
            </td><td rowspan="1" colspan="1">34</td><td rowspan="1" colspan="1">-</td></tr><tr><td rowspan="1" colspan="1">
              <tp:taxon-name><tp:taxon-name-part taxon-name-part-type="genus" reg="Canthon">Canthon</tp:taxon-name-part><tp:taxon-name-part taxon-name-part-type="uncertainty-rank">aff.</tp:taxon-name-part><tp:taxon-name-part taxon-name-part-type="species" reg="sericatus">sericatus</tp:taxon-name-part></tp:taxon-name>
            </td><td rowspan="1" colspan="1">1</td><td rowspan="1" colspan="1">-</td></tr><tr><td rowspan="1" colspan="1">
              <tp:taxon-name><tp:taxon-name-part taxon-name-part-type="genus" reg="Canthon">Canthon</tp:taxon-name-part><tp:taxon-name-part taxon-name-part-type="uncertainty-rank">aff.</tp:taxon-name-part><tp:taxon-name-part taxon-name-part-type="species" reg="xanthopus">xanthopus</tp:taxon-name-part></tp:taxon-name>
            </td><td rowspan="1" colspan="1">9</td><td rowspan="1" colspan="1">-</td></tr><tr><td rowspan="1" colspan="1"><italic><tp:taxon-name><tp:taxon-name-part taxon-name-part-type="genus" reg="Canthon">Canthon</tp:taxon-name-part><tp:taxon-name-part taxon-name-part-type="species" reg="conformis">conformis</tp:taxon-name-part></tp:taxon-name></italic> Harold, 1868</td><td rowspan="1" colspan="1">1</td><td rowspan="1" colspan="1">-</td></tr><tr><td rowspan="1" colspan="1"><italic><tp:taxon-name><tp:taxon-name-part taxon-name-part-type="genus" reg="Canthon">Canthon</tp:taxon-name-part><tp:taxon-name-part taxon-name-part-type="species" reg="fulgidus">fulgidus</tp:taxon-name-part></tp:taxon-name></italic> Redtenbacher, 1868</td><td rowspan="1" colspan="1">235</td><td rowspan="1" colspan="1">29</td></tr><tr><td rowspan="1" colspan="1"><italic><tp:taxon-name><tp:taxon-name-part taxon-name-part-type="genus" reg="Canthon">Canthon</tp:taxon-name-part><tp:taxon-name-part taxon-name-part-type="species" reg="histrio">histrio</tp:taxon-name-part></tp:taxon-name></italic> (Lepeletier de Saint-Fargeau &amp; Audinet-Serville, 1828)</td><td rowspan="1" colspan="1">-</td><td rowspan="1" colspan="1">35</td></tr><tr><td rowspan="1" colspan="1"><italic><tp:taxon-name><tp:taxon-name-part taxon-name-part-type="genus" reg="Canthon">Canthon</tp:taxon-name-part><tp:taxon-name-part taxon-name-part-type="species" reg="subhyalinus">subhyalinus</tp:taxon-name-part></tp:taxon-name></italic> (Rivera-Cervants &amp; Halffter, 1999)</td><td rowspan="1" colspan="1">2</td><td rowspan="1" colspan="1">-</td></tr><tr><td rowspan="1" colspan="1"><italic><tp:taxon-name><tp:taxon-name-part taxon-name-part-type="genus" reg="Canthon">Canthon</tp:taxon-name-part><tp:taxon-name-part taxon-name-part-type="species" reg="semiopacus">semiopacus</tp:taxon-name-part></tp:taxon-name></italic> Harold, 1868</td><td rowspan="1" colspan="1">6</td><td rowspan="1" colspan="1">0</td></tr><tr><td rowspan="1" colspan="1"><italic><tp:taxon-name><tp:taxon-name-part taxon-name-part-type="genus" reg="Canthon">Canthon</tp:taxon-name-part><tp:taxon-name-part taxon-name-part-type="species" reg="triangularis">triangularis</tp:taxon-name-part></tp:taxon-name></italic> (Drury, 1770) </td><td rowspan="1" colspan="1">-</td><td rowspan="1" colspan="1">3</td></tr><tr><td rowspan="1" colspan="1"><italic><tp:taxon-name><tp:taxon-name-part taxon-name-part-type="genus" reg="Coprophanaeus">Coprophanaeus</tp:taxon-name-part><tp:taxon-name-part taxon-name-part-type="species" reg="degallieri">degallieri</tp:taxon-name-part></tp:taxon-name></italic> Arnaud, 1997</td><td rowspan="1" colspan="1">1</td><td rowspan="1" colspan="1">-</td></tr><tr><td rowspan="1" colspan="1"><italic><tp:taxon-name><tp:taxon-name-part taxon-name-part-type="genus" reg="Coprophanaeus">Coprophanaeus</tp:taxon-name-part><tp:taxon-name-part taxon-name-part-type="species" reg="jasius">jasius</tp:taxon-name-part></tp:taxon-name></italic> (Olivier, 1789) </td><td rowspan="1" colspan="1">3</td><td rowspan="1" colspan="1">-</td></tr><tr><td rowspan="1" colspan="1"><italic><tp:taxon-name><tp:taxon-name-part taxon-name-part-type="genus" reg="Coprophanaeus">Coprophanaeus</tp:taxon-name-part><tp:taxon-name-part taxon-name-part-type="species" reg="lancifer">lancifer</tp:taxon-name-part></tp:taxon-name></italic> (Linnaeus, 1767)</td><td rowspan="1" colspan="1">27</td><td rowspan="1" colspan="1">18</td></tr><tr><td rowspan="1" colspan="1"><italic><tp:taxon-name><tp:taxon-name-part taxon-name-part-type="genus" reg="Cryptocanthon">Cryptocanthon</tp:taxon-name-part><tp:taxon-name-part taxon-name-part-type="species" reg="campbellorum">campbellorum</tp:taxon-name-part></tp:taxon-name></italic> Howden, 1973</td><td rowspan="1" colspan="1">4</td><td rowspan="1" colspan="1">3</td></tr><tr><td rowspan="1" colspan="1"><italic><tp:taxon-name><tp:taxon-name-part taxon-name-part-type="genus" reg="Deltochilum">Deltochilum</tp:taxon-name-part><tp:taxon-name-part taxon-name-part-type="species" reg="enceladus">enceladus</tp:taxon-name-part></tp:taxon-name></italic> Kolbe, 1893</td><td rowspan="1" colspan="1">4</td><td rowspan="1" colspan="1">-</td></tr><tr><td rowspan="1" colspan="1"><italic><tp:taxon-name><tp:taxon-name-part taxon-name-part-type="genus" reg="Deltochilum">Deltochilum</tp:taxon-name-part></tp:taxon-name></italic> gp. <italic><tp:taxon-name><tp:taxon-name-part taxon-name-part-type="genus" reg="Deltochilum"/><tp:taxon-name-part taxon-name-part-type="species" reg="aspericolle">aspericolle</tp:taxon-name-part></tp:taxon-name></italic></td><td rowspan="1" colspan="1">156</td><td rowspan="1" colspan="1">-</td></tr><tr><td rowspan="1" colspan="1"><italic><tp:taxon-name><tp:taxon-name-part taxon-name-part-type="genus" reg="Deltochilum">Deltochilum</tp:taxon-name-part></tp:taxon-name></italic> gp. <italic><tp:taxon-name><tp:taxon-name-part taxon-name-part-type="genus" reg="Deltochilum"/><tp:taxon-name-part taxon-name-part-type="species" reg="guyanense">guyanense</tp:taxon-name-part></tp:taxon-name></italic></td><td rowspan="1" colspan="1">13</td><td rowspan="1" colspan="1">45</td></tr><tr><td rowspan="1" colspan="1"><italic><tp:taxon-name><tp:taxon-name-part taxon-name-part-type="genus" reg="Deltochilum">Deltochilum</tp:taxon-name-part></tp:taxon-name></italic> gp. <italic><tp:taxon-name><tp:taxon-name-part taxon-name-part-type="genus" reg="Deltochilum"/><tp:taxon-name-part taxon-name-part-type="species" reg="sextuberculatum">sextuberculatum</tp:taxon-name-part></tp:taxon-name></italic></td><td rowspan="1" colspan="1">6</td><td rowspan="1" colspan="1">-</td></tr><tr><td rowspan="1" colspan="1"><italic><tp:taxon-name><tp:taxon-name-part taxon-name-part-type="genus" reg="Deltochilum">Deltochilum</tp:taxon-name-part><tp:taxon-name-part taxon-name-part-type="species" reg="orbiculare">orbiculare</tp:taxon-name-part></tp:taxon-name></italic> Van Lansberge, 1874</td><td rowspan="1" colspan="1">2</td><td rowspan="1" colspan="1">27</td></tr><tr><td rowspan="1" colspan="1"><italic><tp:taxon-name><tp:taxon-name-part taxon-name-part-type="genus" reg="Deltochilum">Deltochilum</tp:taxon-name-part><tp:taxon-name-part taxon-name-part-type="species" reg="orbignyi">orbignyi</tp:taxon-name-part><tp:taxon-name-part taxon-name-part-type="subspecies" reg="amazonicum">amazonicum</tp:taxon-name-part></tp:taxon-name></italic> Bates, 1887 </td><td rowspan="1" colspan="1">5</td><td rowspan="1" colspan="1">-</td></tr><tr><td rowspan="1" colspan="1"><italic><tp:taxon-name><tp:taxon-name-part taxon-name-part-type="genus" reg="Deltochilum">Deltochilum</tp:taxon-name-part></tp:taxon-name></italic> sp. 1</td><td rowspan="1" colspan="1">3</td><td rowspan="1" colspan="1">-</td></tr><tr><td rowspan="1" colspan="1">
              <tp:taxon-name><tp:taxon-name-part taxon-name-part-type="genus" reg="Dichotomius">Dichotomius</tp:taxon-name-part><tp:taxon-name-part taxon-name-part-type="uncertainty-rank">aff.</tp:taxon-name-part><tp:taxon-name-part taxon-name-part-type="species" reg="batesi">batesi</tp:taxon-name-part></tp:taxon-name>
            </td><td rowspan="1" colspan="1">225</td><td rowspan="1" colspan="1">36</td></tr><tr><td rowspan="1" colspan="1"><tp:taxon-name><tp:taxon-name-part taxon-name-part-type="genus" reg="Dichotomius">Dichotomius</tp:taxon-name-part><tp:taxon-name-part taxon-name-part-type="uncertainty-rank">aff.</tp:taxon-name-part><tp:taxon-name-part taxon-name-part-type="species" reg="lucasi">lucasi</tp:taxon-name-part></tp:taxon-name> 1</td><td rowspan="1" colspan="1">137</td><td rowspan="1" colspan="1">50</td></tr><tr><td rowspan="1" colspan="1"><tp:taxon-name><tp:taxon-name-part taxon-name-part-type="genus" reg="Dichotomius">Dichotomius</tp:taxon-name-part><tp:taxon-name-part taxon-name-part-type="uncertainty-rank">aff.</tp:taxon-name-part><tp:taxon-name-part taxon-name-part-type="species" reg="lucasi">lucasi</tp:taxon-name-part></tp:taxon-name> 2</td><td rowspan="1" colspan="1">112</td><td rowspan="1" colspan="1">-</td></tr><tr><td rowspan="1" colspan="1"><italic><tp:taxon-name><tp:taxon-name-part taxon-name-part-type="genus" reg="Dichotomius">Dichotomius</tp:taxon-name-part><tp:taxon-name-part taxon-name-part-type="species" reg="cuprinus">cuprinus</tp:taxon-name-part></tp:taxon-name></italic> (Felshe, 1901)</td><td rowspan="1" colspan="1">-</td><td rowspan="1" colspan="1">1</td></tr><tr><td rowspan="1" colspan="1"><italic><tp:taxon-name><tp:taxon-name-part taxon-name-part-type="genus" reg="Dichotomius">Dichotomius</tp:taxon-name-part><tp:taxon-name-part taxon-name-part-type="species" reg="mamillatus">mamillatus</tp:taxon-name-part></tp:taxon-name></italic> (Felshe, 1901)</td><td rowspan="1" colspan="1">-</td><td rowspan="1" colspan="1">5</td></tr><tr><td rowspan="1" colspan="1"><italic><tp:taxon-name><tp:taxon-name-part taxon-name-part-type="genus" reg="Dichotomius">Dichotomius</tp:taxon-name-part><tp:taxon-name-part taxon-name-part-type="species" reg="melzeri">melzeri</tp:taxon-name-part></tp:taxon-name></italic> (Luederwaldt, 1922)</td><td rowspan="1" colspan="1">2</td><td rowspan="1" colspan="1">-</td></tr><tr><td rowspan="1" colspan="1"><italic><tp:taxon-name><tp:taxon-name-part taxon-name-part-type="genus" reg="Dichotomius">Dichotomius</tp:taxon-name-part><tp:taxon-name-part taxon-name-part-type="species" reg="nisus">nisus</tp:taxon-name-part></tp:taxon-name></italic> (Olivier, 1789)</td><td rowspan="1" colspan="1">-</td><td rowspan="1" colspan="1">51</td></tr><tr><td rowspan="1" colspan="1"><italic><tp:taxon-name><tp:taxon-name-part taxon-name-part-type="genus" reg="Dichotomius">Dichotomius</tp:taxon-name-part><tp:taxon-name-part taxon-name-part-type="species" reg="pelamon">pelamon</tp:taxon-name-part></tp:taxon-name></italic> (Harold, 1869)</td><td rowspan="1" colspan="1">5</td><td rowspan="1" colspan="1">1</td></tr><tr><td rowspan="1" colspan="1"><italic><tp:taxon-name><tp:taxon-name-part taxon-name-part-type="genus" reg="Dichotomius">Dichotomius</tp:taxon-name-part><tp:taxon-name-part taxon-name-part-type="species" reg="worontzowi">worontzowi</tp:taxon-name-part></tp:taxon-name></italic> (Pereira, 1942)</td><td rowspan="1" colspan="1">3</td><td rowspan="1" colspan="1">2</td></tr><tr><td rowspan="1" colspan="1"><italic><tp:taxon-name><tp:taxon-name-part taxon-name-part-type="genus" reg="Eurysternus">Eurysternus</tp:taxon-name-part><tp:taxon-name-part taxon-name-part-type="species" reg="arnaudi">arnaudi</tp:taxon-name-part></tp:taxon-name></italic> Génier, 2009</td><td rowspan="1" colspan="1">8</td><td rowspan="1" colspan="1">-</td></tr><tr><td rowspan="1" colspan="1"><italic><tp:taxon-name><tp:taxon-name-part taxon-name-part-type="genus" reg="Eurysternus">Eurysternus</tp:taxon-name-part><tp:taxon-name-part taxon-name-part-type="species" reg="atrosericus">atrosericus</tp:taxon-name-part></tp:taxon-name></italic> Génier, 2009</td><td rowspan="1" colspan="1">192</td><td rowspan="1" colspan="1">-</td></tr><tr><td rowspan="1" colspan="1"><italic><tp:taxon-name><tp:taxon-name-part taxon-name-part-type="genus" reg="Eurysternus">Eurysternus</tp:taxon-name-part><tp:taxon-name-part taxon-name-part-type="species" reg="balachowskyi">balachowskyi</tp:taxon-name-part></tp:taxon-name></italic> Halffter &amp; Halffter, 1977</td><td rowspan="1" colspan="1">4</td><td rowspan="1" colspan="1">-</td></tr><tr><td rowspan="1" colspan="1"><italic><tp:taxon-name><tp:taxon-name-part taxon-name-part-type="genus" reg="Eurysternus">Eurysternus</tp:taxon-name-part><tp:taxon-name-part taxon-name-part-type="species" reg="caribaeus">caribaeus</tp:taxon-name-part></tp:taxon-name></italic> (Herbst, 1789)</td><td rowspan="1" colspan="1">163</td><td rowspan="1" colspan="1">86</td></tr><tr><td rowspan="1" colspan="1"><italic><tp:taxon-name><tp:taxon-name-part taxon-name-part-type="genus" reg="Eurysternus">Eurysternus</tp:taxon-name-part><tp:taxon-name-part taxon-name-part-type="species" reg="cavatus">cavatus</tp:taxon-name-part></tp:taxon-name></italic> Génier, 2009</td><td rowspan="1" colspan="1">-</td><td rowspan="1" colspan="1">3</td></tr><tr><td rowspan="1" colspan="1"><italic><tp:taxon-name><tp:taxon-name-part taxon-name-part-type="genus" reg="Eurysternus">Eurysternus</tp:taxon-name-part><tp:taxon-name-part taxon-name-part-type="species" reg="cayennensis">cayennensis</tp:taxon-name-part></tp:taxon-name></italic> Castelnau, 1840</td><td rowspan="1" colspan="1">10</td><td rowspan="1" colspan="1">-</td></tr><tr><td rowspan="1" colspan="1"><italic><tp:taxon-name><tp:taxon-name-part taxon-name-part-type="genus" reg="Eurysternus">Eurysternus</tp:taxon-name-part><tp:taxon-name-part taxon-name-part-type="species" reg="cyclops">cyclops</tp:taxon-name-part></tp:taxon-name></italic> Génier, 2009</td><td rowspan="1" colspan="1">-</td><td rowspan="1" colspan="1">1</td></tr><tr><td rowspan="1" colspan="1"><italic><tp:taxon-name><tp:taxon-name-part taxon-name-part-type="genus" reg="Eurysternus">Eurysternus</tp:taxon-name-part><tp:taxon-name-part taxon-name-part-type="species" reg="fallaciosus">fallaciosus</tp:taxon-name-part></tp:taxon-name></italic> Génier, 2009</td><td rowspan="1" colspan="1">-</td><td rowspan="1" colspan="1">2</td></tr><tr><td rowspan="1" colspan="1"><italic><tp:taxon-name><tp:taxon-name-part taxon-name-part-type="genus" reg="Eurysternus">Eurysternus</tp:taxon-name-part><tp:taxon-name-part taxon-name-part-type="species" reg="foedus">foedus</tp:taxon-name-part></tp:taxon-name></italic> Guérin-Méneville, 1844</td><td rowspan="1" colspan="1">-</td><td rowspan="1" colspan="1">12</td></tr><tr><td rowspan="1" colspan="1"><italic><tp:taxon-name><tp:taxon-name-part taxon-name-part-type="genus" reg="Eurysternus">Eurysternus</tp:taxon-name-part><tp:taxon-name-part taxon-name-part-type="species" reg="hamaticollis">hamaticollis</tp:taxon-name-part></tp:taxon-name></italic> Balthasar, 1939</td><td rowspan="1" colspan="1">2</td><td rowspan="1" colspan="1">1</td></tr><tr><td rowspan="1" colspan="1"><italic><tp:taxon-name><tp:taxon-name-part taxon-name-part-type="genus" reg="Eurysternus">Eurysternus</tp:taxon-name-part><tp:taxon-name-part taxon-name-part-type="species" reg="hypocrita">hypocrita</tp:taxon-name-part></tp:taxon-name></italic> Balthasar, 1939</td><td rowspan="1" colspan="1">1</td><td rowspan="1" colspan="1">-</td></tr><tr><td rowspan="1" colspan="1"><italic><tp:taxon-name><tp:taxon-name-part taxon-name-part-type="genus" reg="Eurysternus">Eurysternus</tp:taxon-name-part><tp:taxon-name-part taxon-name-part-type="species" reg="plebejus">plebejus</tp:taxon-name-part></tp:taxon-name></italic> Harold, 1880 </td><td rowspan="1" colspan="1">5</td><td rowspan="1" colspan="1">-</td></tr><tr><td rowspan="1" colspan="1"><italic><tp:taxon-name><tp:taxon-name-part taxon-name-part-type="genus" reg="Eurysternus">Eurysternus</tp:taxon-name-part><tp:taxon-name-part taxon-name-part-type="species" reg="wittmerorum">wittmerorum</tp:taxon-name-part></tp:taxon-name></italic> Martínez, 1988</td><td rowspan="1" colspan="1">47</td><td rowspan="1" colspan="1">44</td></tr><tr><td rowspan="1" colspan="1"><italic><tp:taxon-name><tp:taxon-name-part taxon-name-part-type="genus" reg="Eutrichillum">Eutrichillum</tp:taxon-name-part></tp:taxon-name></italic> sp. 1</td><td rowspan="1" colspan="1">1</td><td rowspan="1" colspan="1">-</td></tr><tr><td rowspan="1" colspan="1"><italic><tp:taxon-name><tp:taxon-name-part taxon-name-part-type="genus" reg="Hansreia">Hansreia</tp:taxon-name-part><tp:taxon-name-part taxon-name-part-type="species" reg="oxygona">oxygona</tp:taxon-name-part></tp:taxon-name></italic> (Perty, 1830) </td><td rowspan="1" colspan="1">-</td><td rowspan="1" colspan="1">17</td></tr><tr><td rowspan="1" colspan="1"><italic><tp:taxon-name><tp:taxon-name-part taxon-name-part-type="genus" reg="Isocopris">Isocopris</tp:taxon-name-part><tp:taxon-name-part taxon-name-part-type="species" reg="imitator">imitator</tp:taxon-name-part></tp:taxon-name></italic> (Felsche, 1901)</td><td rowspan="1" colspan="1">3</td><td rowspan="1" colspan="1">-</td></tr><tr><td rowspan="1" colspan="1"><italic><tp:taxon-name><tp:taxon-name-part taxon-name-part-type="genus" reg="Isocopris">Isocopris</tp:taxon-name-part><tp:taxon-name-part taxon-name-part-type="species" reg="nitidus">nitidus</tp:taxon-name-part></tp:taxon-name></italic> (Luederwaldt 1922)</td><td rowspan="1" colspan="1">2</td><td rowspan="1" colspan="1">-</td></tr><tr><td rowspan="1" colspan="1"><italic><tp:taxon-name><tp:taxon-name-part taxon-name-part-type="genus" reg="Ontherus">Ontherus</tp:taxon-name-part><tp:taxon-name-part taxon-name-part-type="species" reg="carinifrons">carinifrons</tp:taxon-name-part></tp:taxon-name></italic> Luederwaldt, 1930</td><td rowspan="1" colspan="1">13</td><td rowspan="1" colspan="1">-</td></tr><tr><td rowspan="1" colspan="1"><italic><tp:taxon-name><tp:taxon-name-part taxon-name-part-type="genus" reg="Onthophagus">Onthophagus</tp:taxon-name-part><tp:taxon-name-part taxon-name-part-type="species" reg="digitifer">digitifer</tp:taxon-name-part></tp:taxon-name></italic> Boucomont, 1932</td><td rowspan="1" colspan="1">1</td><td rowspan="1" colspan="1">-</td></tr><tr><td rowspan="1" colspan="1"><italic><tp:taxon-name><tp:taxon-name-part taxon-name-part-type="genus" reg="Onthophagus">Onthophagus</tp:taxon-name-part></tp:taxon-name></italic> gp. <tp:taxon-name><tp:taxon-name-part taxon-name-part-type="genus" reg="Onthophagus"/><tp:taxon-name-part taxon-name-part-type="species" reg="rubrescens">rubrescens</tp:taxon-name-part></tp:taxon-name></td><td rowspan="1" colspan="1">91</td><td rowspan="1" colspan="1">147</td></tr><tr><td rowspan="1" colspan="1"><italic><tp:taxon-name><tp:taxon-name-part taxon-name-part-type="genus" reg="Onthophagus">Onthophagus</tp:taxon-name-part><tp:taxon-name-part taxon-name-part-type="species" reg="onthochromus">onthochromus</tp:taxon-name-part></tp:taxon-name></italic> Arrow, 1913 </td><td rowspan="1" colspan="1">-</td><td rowspan="1" colspan="1">1</td></tr><tr><td rowspan="1" colspan="1"><italic><tp:taxon-name><tp:taxon-name-part taxon-name-part-type="genus" reg="Onthophagus">Onthophagus</tp:taxon-name-part><tp:taxon-name-part taxon-name-part-type="species" reg="osculatii">osculatii</tp:taxon-name-part></tp:taxon-name></italic> Guérin-Méneville, 1855</td><td rowspan="1" colspan="1">70</td><td rowspan="1" colspan="1">10</td></tr><tr><td rowspan="1" colspan="1"><italic><tp:taxon-name><tp:taxon-name-part taxon-name-part-type="genus" reg="Oxysternon">Oxysternon</tp:taxon-name-part><tp:taxon-name-part taxon-name-part-type="species" reg="macleayi">macleayi</tp:taxon-name-part></tp:taxon-name></italic> Nevinson, 1892 </td><td rowspan="1" colspan="1">26</td><td rowspan="1" colspan="1">11</td></tr><tr><td rowspan="1" colspan="1"><italic><tp:taxon-name><tp:taxon-name-part taxon-name-part-type="genus" reg="Oxysternon">Oxysternon</tp:taxon-name-part><tp:taxon-name-part taxon-name-part-type="species" reg="silenus">silenus</tp:taxon-name-part></tp:taxon-name></italic> Castelnau, 1840</td><td rowspan="1" colspan="1">1</td><td rowspan="1" colspan="1">3</td></tr><tr><td rowspan="1" colspan="1"><italic><tp:taxon-name><tp:taxon-name-part taxon-name-part-type="genus" reg="Scybalocanthon">Scybalocanthon</tp:taxon-name-part></tp:taxon-name></italic> sp. 1</td><td rowspan="1" colspan="1">-</td><td rowspan="1" colspan="1">2</td></tr><tr><td rowspan="1" colspan="1"><italic><tp:taxon-name><tp:taxon-name-part taxon-name-part-type="genus" reg="Sulcophanaeus">Sulcophanaeus</tp:taxon-name-part><tp:taxon-name-part taxon-name-part-type="species" reg="faunus">faunus</tp:taxon-name-part></tp:taxon-name></italic> (Fabricius, 1775) </td><td rowspan="1" colspan="1">1</td><td rowspan="1" colspan="1">-</td></tr><tr><td rowspan="1" colspan="1"><italic><tp:taxon-name><tp:taxon-name-part taxon-name-part-type="genus" reg="Sylvicanthon">Sylvicanthon</tp:taxon-name-part><tp:taxon-name-part taxon-name-part-type="species" reg="candezei">candezei</tp:taxon-name-part></tp:taxon-name></italic> (Harold, 1869) </td><td rowspan="1" colspan="1">1</td><td rowspan="1" colspan="1">-</td></tr><tr><td rowspan="1" colspan="1"><italic><tp:taxon-name><tp:taxon-name-part taxon-name-part-type="genus" reg="Sylvicanthon">Sylvicanthon</tp:taxon-name-part><tp:taxon-name-part taxon-name-part-type="species" reg="proseni">proseni</tp:taxon-name-part></tp:taxon-name></italic> (Martínez, 1949)</td><td rowspan="1" colspan="1">116</td><td rowspan="1" colspan="1">-</td></tr><tr><td rowspan="1" colspan="1">
              <tp:taxon-name><tp:taxon-name-part taxon-name-part-type="genus" reg="Uroxys">Uroxys</tp:taxon-name-part><tp:taxon-name-part taxon-name-part-type="uncertainty-rank">cf.</tp:taxon-name-part><tp:taxon-name-part taxon-name-part-type="species" reg="minutus">minutus</tp:taxon-name-part></tp:taxon-name>
            </td><td rowspan="1" colspan="1">29</td><td rowspan="1" colspan="1">8</td></tr></tbody></table></table-wrap></tp:treatment-sec></tp:taxon-treatment>
