# Supplementary material for: Dung beetles from two sustainable-use protected forests in the Brazilian Amazon
Source: Biodivers Data J. 2023 Mar 16;11:e96101. doi: 10.3897/BDJ.11.e96101 (PMC10848333; doi:10.3897/BDJ.11.e96101)
Supplement: XML Treatment for Anomiopus [file BDJ.11.e96101-treatment2.xml]

<!DOCTYPE tp:taxon-treatment
  PUBLIC "-//TaxonX//DTD Taxonomic Treatment Publishing DTD v0 20100105//EN" "tax-treatment-NSO.dtd">
<tp:taxon-treatment xmlns:tp="http://www.plazi.org/taxpub"><tp:treatment-meta><mixed-citation publication-type="journal"><person-group><name><surname>Carvalho</surname><given-names>Edrielly C.</given-names></name><name><surname>Maldaner</surname><given-names>Maria Eduarda</given-names></name><name><surname>Costa-Silva</surname><given-names>Vinicius</given-names></name><name><surname>Sehn</surname><given-names>Heivanice</given-names></name><name><surname>Franquini</surname><given-names>Carol</given-names></name><name><surname>Campos</surname><given-names>Vinicius O.</given-names></name><name><surname>Seba</surname><given-names>Vinicius P.</given-names></name><name><surname>Maia</surname><given-names>Laís F.</given-names></name><name><surname>Vaz-de-Mello</surname><given-names>Fernando Z.</given-names></name><name><surname>França</surname><given-names>Filipe Machado</given-names></name></person-group><article-title>Dung beetles from two sustainable-use protected forests in the Brazilian Amazon</article-title><source>Biodivers Data J</source><day>16</day><month>03</month><year>2023</year><volume>11</volume><pub-id pub-id-type="doi">10.3897/BDJ.11.e96101</pub-id></mixed-citation></tp:treatment-meta><tp:nomenclature><tp:taxon-name>
              <object-id xmlns:xlink="http://www.w3.org/1999/xlink" content-type="arpha" xlink:type="simple">BD7AC088-1EE4-5A5A-9633-BB8469FE4D38</object-id>
              <tp:taxon-name-part taxon-name-part-type="genus">Anomiopus</tp:taxon-name-part>
            </tp:taxon-name><tp:taxon-authority>Westwood, 1842</tp:taxon-authority></tp:nomenclature><tp:treatment-sec sec-type="Notes"><title>Notes</title><p><italic><tp:taxon-name><tp:taxon-name-part taxon-name-part-type="genus" reg="Anomiopus">Anomiopus</tp:taxon-name-part></tp:taxon-name></italic> is a Neotropical genus with most species occurring in South America. The latest revision has 48 described species (<xref ref-type="bibr" rid="B8358496">Canhedo 2004</xref>, <xref ref-type="bibr" rid="B8027353">Canhedo 2006</xref>). Most <italic><tp:taxon-name><tp:taxon-name-part taxon-name-part-type="genus" reg="Anomiopus">Anomiopus</tp:taxon-name-part></tp:taxon-name></italic> species are collected with flight interception traps (FIT), Malaise traps, pitfalls baited with human dung (<xref ref-type="bibr" rid="B8027353">Canhedo 2006</xref>), light traps and bird faeces (<xref ref-type="bibr" rid="B8028100">Martinez 1959</xref>). Some species were observed in the Colombian Amazon landing on leaves during the day (<xref ref-type="bibr" rid="B8027353">Canhedo 2006</xref>). In our study, we found five species: <tp:taxon-name><tp:taxon-name-part taxon-name-part-type="genus" reg="Anomiopus">Anomiopus</tp:taxon-name-part><tp:taxon-name-part taxon-name-part-type="uncertainty-rank">aff.</tp:taxon-name-part><tp:taxon-name-part taxon-name-part-type="species" reg="pereirari">pereirari</tp:taxon-name-part></tp:taxon-name>, <italic><tp:taxon-name><tp:taxon-name-part taxon-name-part-type="genus" reg="Anomipus">Anomipus</tp:taxon-name-part></tp:taxon-name></italic> sp. 2, <italic><tp:taxon-name><tp:taxon-name-part taxon-name-part-type="genus" reg="Anomiopus">Anomiopus</tp:taxon-name-part></tp:taxon-name></italic> sp. 3, <italic><tp:taxon-name><tp:taxon-name-part taxon-name-part-type="genus" reg="Anomiopus">Anomiopus</tp:taxon-name-part></tp:taxon-name></italic> sp. 4 and <italic><tp:taxon-name><tp:taxon-name-part taxon-name-part-type="genus" reg="Anomiopus">Anomiopus</tp:taxon-name-part></tp:taxon-name></italic> sp. 5.</p></tp:treatment-sec><ref-list><ref id="B8358496"><element-citation xmlns:xlink="http://www.w3.org/1999/xlink" publication-type="article" xlink:type="simple"><person-group person-group-type="author"><name name-style="western"><surname>Canhedo</surname><given-names>Virginia Luzia</given-names></name></person-group><year>2004</year><article-title><italic><tp:taxon-name><tp:taxon-name-part taxon-name-part-type="genus" reg="Anomiopus">Anomiopus</tp:taxon-name-part></tp:taxon-name></italic> Westwood (<tp:taxon-name><tp:taxon-name-part taxon-name-part-type="order">Coleoptera</tp:taxon-name-part></tp:taxon-name>, <tp:taxon-name><tp:taxon-name-part taxon-name-part-type="family">Scarabaeidae</tp:taxon-name-part></tp:taxon-name>): novas espécies do grupo virescens</article-title><source>Revista Brasileira de Entomologia</source><volume>48</volume><issue>4</issue><fpage>449</fpage><lpage>458</lpage><pub-id pub-id-type="doi">10.1590/S0085-56262004000400005</pub-id></element-citation></ref><ref id="B8027353"><element-citation xmlns:xlink="http://www.w3.org/1999/xlink" publication-type="article" xlink:type="simple"><person-group person-group-type="author"><name name-style="western"><surname>Canhedo</surname><given-names>V. L.</given-names></name></person-group><year>2006</year><article-title>Revisão taxonômica do gênero <italic><tp:taxon-name><tp:taxon-name-part taxon-name-part-type="genus" reg="Anomiopus">Anomiopus</tp:taxon-name-part></tp:taxon-name></italic> Westwood, 1842 (<tp:taxon-name><tp:taxon-name-part taxon-name-part-type="order">Coleoptera</tp:taxon-name-part></tp:taxon-name>, <tp:taxon-name><tp:taxon-name-part taxon-name-part-type="family">Scarabaeidae</tp:taxon-name-part></tp:taxon-name>, <tp:taxon-name><tp:taxon-name-part taxon-name-part-type="subfamily">Scarabaeinae</tp:taxon-name-part></tp:taxon-name>)</article-title><source>Arquivos de Zoologia</source><volume>37</volume><issue>4</issue><fpage>349</fpage><lpage>502</lpage><pub-id pub-id-type="doi">10.11606/issn.2176-7793.v37i4p349-502</pub-id></element-citation></ref><ref id="B8028100"><element-citation xmlns:xlink="http://www.w3.org/1999/xlink" publication-type="article" xlink:type="simple"><person-group person-group-type="author"><name name-style="western"><surname>Martinez</surname><given-names>A.</given-names></name></person-group><year>1959</year><article-title>Catalogo de los <tp:taxon-name><tp:taxon-name-part taxon-name-part-type="family">Scarabaeidae</tp:taxon-name-part></tp:taxon-name> argentinos (<tp:taxon-name><tp:taxon-name-part taxon-name-part-type="order">Coleoptera</tp:taxon-name-part></tp:taxon-name>)</article-title><source>Revista del Museu Argentino de Ciencias Naturales “Bernardino Rivadavia"</source><volume>5</volume><issue>1</issue><fpage>1</fpage><lpage>126</lpage></element-citation></ref></ref-list></tp:taxon-treatment>
