# Supplementary material for: Dung beetles from two sustainable-use protected forests in the Brazilian Amazon
Source: Biodivers Data J. 2023 Mar 16;11:e96101. doi: 10.3897/BDJ.11.e96101 (PMC10848333; doi:10.3897/BDJ.11.e96101)
Supplement: XML Treatment for Ateuchus [file BDJ.11.e96101-treatment3.xml]

<!DOCTYPE tp:taxon-treatment
  PUBLIC "-//TaxonX//DTD Taxonomic Treatment Publishing DTD v0 20100105//EN" "tax-treatment-NSO.dtd">
<tp:taxon-treatment xmlns:tp="http://www.plazi.org/taxpub"><tp:treatment-meta><mixed-citation publication-type="journal"><person-group><name><surname>Carvalho</surname><given-names>Edrielly C.</given-names></name><name><surname>Maldaner</surname><given-names>Maria Eduarda</given-names></name><name><surname>Costa-Silva</surname><given-names>Vinicius</given-names></name><name><surname>Sehn</surname><given-names>Heivanice</given-names></name><name><surname>Franquini</surname><given-names>Carol</given-names></name><name><surname>Campos</surname><given-names>Vinicius O.</given-names></name><name><surname>Seba</surname><given-names>Vinicius P.</given-names></name><name><surname>Maia</surname><given-names>Laís F.</given-names></name><name><surname>Vaz-de-Mello</surname><given-names>Fernando Z.</given-names></name><name><surname>França</surname><given-names>Filipe Machado</given-names></name></person-group><article-title>Dung beetles from two sustainable-use protected forests in the Brazilian Amazon</article-title><source>Biodivers Data J</source><day>16</day><month>03</month><year>2023</year><volume>11</volume><pub-id pub-id-type="doi">10.3897/BDJ.11.e96101</pub-id></mixed-citation></tp:treatment-meta><tp:nomenclature><tp:taxon-name>
              <object-id xmlns:xlink="http://www.w3.org/1999/xlink" content-type="arpha" xlink:type="simple">823D3FBD-2B75-588A-8C55-15DEC4C58DCB</object-id>
              <tp:taxon-name-part taxon-name-part-type="genus">Ateuchus</tp:taxon-name-part>
            </tp:taxon-name><tp:taxon-authority>Weber, 1801</tp:taxon-authority></tp:nomenclature><tp:treatment-sec sec-type="Notes"><title>Notes</title><p>With around 100 species described, this genus needs urgent revision. The last revision of Brazilian <italic><tp:taxon-name><tp:taxon-name-part taxon-name-part-type="genus" reg="Ateuchus">Ateuchus</tp:taxon-name-part></tp:taxon-name></italic> species was done by <xref ref-type="bibr" rid="B8360466">Harold (1868)</xref>, while <xref ref-type="bibr" rid="B8027322">Balthasar (1939)</xref> represents the last identification key for the genus. Most species occur in North America, Costa Rica and Mexico (<xref ref-type="bibr" rid="B8358534">Kohlmann 1984</xref>, <xref ref-type="bibr" rid="B8358543">Kohlmann 1997</xref>, <xref ref-type="bibr" rid="B8027781">Génier 2000</xref>, <xref ref-type="bibr" rid="B8358552">Kohlmann and Vaz-de-Mello 2018</xref>) and appear to be copro-necrophagous, including species from open areas and species that live associated with ant nests (<xref ref-type="bibr" rid="B8028498">Vaz-de-Mello et al. 1998</xref>). Nine species were identified in our study: <italic><tp:taxon-name><tp:taxon-name-part taxon-name-part-type="genus" reg="Ateuchus">Ateuchus</tp:taxon-name-part><tp:taxon-name-part taxon-name-part-type="species" reg="globulus">globulus</tp:taxon-name-part></tp:taxon-name></italic> (Balthasar, 1938), <tp:taxon-name><tp:taxon-name-part taxon-name-part-type="genus" reg="Ateuchus">A.</tp:taxon-name-part><tp:taxon-name-part taxon-name-part-type="uncertainty-rank">cf.</tp:taxon-name-part><tp:taxon-name-part taxon-name-part-type="species" reg="pygidialis">pygidialis</tp:taxon-name-part></tp:taxon-name>, <tp:taxon-name><tp:taxon-name-part taxon-name-part-type="genus" reg="Ateuchus">A.</tp:taxon-name-part><tp:taxon-name-part taxon-name-part-type="uncertainty-rank">cf.</tp:taxon-name-part><tp:taxon-name-part taxon-name-part-type="species" reg="murrayi">murrayi</tp:taxon-name-part></tp:taxon-name>, <italic><tp:taxon-name><tp:taxon-name-part taxon-name-part-type="genus" reg="Ateuchus">A.</tp:taxon-name-part><tp:taxon-name-part taxon-name-part-type="species" reg="semicupreus">semicupreus</tp:taxon-name-part></tp:taxon-name></italic> (Harold, 1868), <italic><tp:taxon-name><tp:taxon-name-part taxon-name-part-type="genus" reg="Ateuchus">A.</tp:taxon-name-part><tp:taxon-name-part taxon-name-part-type="species" reg="substriatus">substriatus</tp:taxon-name-part></tp:taxon-name></italic> (Harold, 1868) and <italic><tp:taxon-name><tp:taxon-name-part taxon-name-part-type="genus" reg="Ateuchus">Ateuchus</tp:taxon-name-part></tp:taxon-name></italic> sp. 1, <italic><tp:taxon-name><tp:taxon-name-part taxon-name-part-type="genus" reg="Ateuchus">Ateuchus</tp:taxon-name-part></tp:taxon-name></italic> sp. 2, <italic><tp:taxon-name><tp:taxon-name-part taxon-name-part-type="genus" reg="Ateuchus">Ateuchus</tp:taxon-name-part></tp:taxon-name></italic> sp. 3 and <italic><tp:taxon-name><tp:taxon-name-part taxon-name-part-type="genus" reg="Ateuchus">Ateuchus</tp:taxon-name-part></tp:taxon-name></italic> sp. 4 (Fig. <xref ref-type="fig" rid="F8028876">2</xref>A-G).</p></tp:treatment-sec><tp:treatment-sec><!--Section generated to contain objects referenced in tp:taxon-treatment.--><fig id="F8028876" position="float" orientation="portrait"><object-id xmlns:xlink="http://www.w3.org/1999/xlink" content-type="arpha" xlink:type="simple">F0F58463-DB16-58DD-B96B-47938101251D</object-id><object-id xmlns:xlink="http://www.w3.org/1999/xlink" content-type="doi" xlink:type="simple">10.3897/BDJ.11.e96101.figure2</object-id><label>Figure 2.</label><caption><p>Dorsal habitus of dung beetle species collected in the Tapajós National Forest and/or Carajás National Forest <bold>A</bold> <italic><tp:taxon-name><tp:taxon-name-part taxon-name-part-type="genus" reg="Ateuchus">Ateuchus</tp:taxon-name-part><tp:taxon-name-part taxon-name-part-type="species" reg="globulus">globulus</tp:taxon-name-part></tp:taxon-name></italic> (Balthasar, 1938); <bold>B</bold> <italic><tp:taxon-name><tp:taxon-name-part taxon-name-part-type="genus" reg="Ateuchus">Ateuchus</tp:taxon-name-part><tp:taxon-name-part taxon-name-part-type="species" reg="semicupreus">semicupreus</tp:taxon-name-part></tp:taxon-name></italic> (Harold, 1868); <bold>C</bold> <italic><tp:taxon-name><tp:taxon-name-part taxon-name-part-type="genus" reg="Ateuchus">Ateuchus</tp:taxon-name-part><tp:taxon-name-part taxon-name-part-type="species" reg="substriatus">substriatus</tp:taxon-name-part></tp:taxon-name></italic> (Harold, 1868); <bold>D</bold> <italic><tp:taxon-name><tp:taxon-name-part taxon-name-part-type="genus" reg="Canthidium">Canthidium</tp:taxon-name-part><tp:taxon-name-part taxon-name-part-type="species" reg="deyrollei">deyrollei</tp:taxon-name-part></tp:taxon-name></italic> Harold, 1867; <bold>E</bold> <italic><tp:taxon-name><tp:taxon-name-part taxon-name-part-type="genus" reg="Canthidium">Canthidium</tp:taxon-name-part><tp:taxon-name-part taxon-name-part-type="species" reg="melanocephalum">melanocephalum</tp:taxon-name-part></tp:taxon-name></italic> (Olivier, 1789); <bold>F</bold> <italic><tp:taxon-name><tp:taxon-name-part taxon-name-part-type="genus" reg="Canthon">Canthon</tp:taxon-name-part><tp:taxon-name-part taxon-name-part-type="species" reg="conformis">conformis</tp:taxon-name-part></tp:taxon-name></italic> Harold, 1868; <bold>G</bold> <italic><tp:taxon-name><tp:taxon-name-part taxon-name-part-type="genus" reg="Canthon">Canthon</tp:taxon-name-part><tp:taxon-name-part taxon-name-part-type="species" reg="fulgidus">fulgidus</tp:taxon-name-part></tp:taxon-name></italic> Redtenbacher, 1868; <bold>M</bold> <italic><tp:taxon-name><tp:taxon-name-part taxon-name-part-type="genus" reg="Canthon">Canthon</tp:taxon-name-part><tp:taxon-name-part taxon-name-part-type="species" reg="histrio">histrio</tp:taxon-name-part></tp:taxon-name></italic> (Lepeletier de Saint Fargeau &amp; Audinet-Serville, 1828); <bold>I</bold> <italic><tp:taxon-name><tp:taxon-name-part taxon-name-part-type="genus" reg="Canthon">Canthon</tp:taxon-name-part><tp:taxon-name-part taxon-name-part-type="species" reg="subhyalinus">subhyalinus</tp:taxon-name-part></tp:taxon-name></italic> (Rivera-Cervants &amp; Halffter, 1999); <bold>J</bold> <italic><tp:taxon-name><tp:taxon-name-part taxon-name-part-type="genus" reg="Canthon">Canthon</tp:taxon-name-part><tp:taxon-name-part taxon-name-part-type="species" reg="semiopacus">semiopacus</tp:taxon-name-part></tp:taxon-name></italic> Harold, 1868; <bold>L</bold> <italic><tp:taxon-name><tp:taxon-name-part taxon-name-part-type="genus" reg="Canthon">Canthon</tp:taxon-name-part><tp:taxon-name-part taxon-name-part-type="species" reg="triangularis">triangularis</tp:taxon-name-part></tp:taxon-name></italic> (Drury, 1770). Scale bar: 1 mm.</p></caption><graphic xmlns:xlink="http://www.w3.org/1999/xlink" xlink:href="bdj-11-e96101-g002.jpg" position="float" id="oo_797027.jpg" orientation="portrait" xlink:type="simple"><uri content-type="original_file" xlink:type="simple">https://binary.pensoft.net/fig/797027</uri></graphic></fig></tp:treatment-sec><ref-list><ref id="B8360466"><element-citation xmlns:xlink="http://www.w3.org/1999/xlink" publication-type="article" xlink:type="simple"><person-group person-group-type="author"><name name-style="western"><surname>Harold</surname><given-names>EV</given-names></name></person-group><year>1868</year><article-title>Dier arten der gattung <italic><tp:taxon-name><tp:taxon-name-part taxon-name-part-type="genus" reg="Choeridium">Choeridium</tp:taxon-name-part></tp:taxon-name></italic> von Herausgeber</article-title><source>Coleopterologische Hefte</source><volume>4</volume><fpage>32</fpage><lpage>76</lpage></element-citation></ref><ref id="B8027322"><element-citation xmlns:xlink="http://www.w3.org/1999/xlink" publication-type="article" xlink:type="simple"><person-group person-group-type="author"><name name-style="western"><surname>Balthasar</surname><given-names>V.</given-names></name></person-group><year>1939</year><article-title>Neue <italic><tp:taxon-name><tp:taxon-name-part taxon-name-part-type="genus" reg="Canthidium">Canthidium</tp:taxon-name-part></tp:taxon-name></italic>-Arten. (Beitrag zur Kenntniss der Scarabaeiden der neotrop. Region)</article-title><source>Entomologiches Nachrichtenblatt</source><volume>13</volume><fpage>111</fpage><lpage>140</lpage></element-citation></ref><ref id="B8358534"><element-citation xmlns:xlink="http://www.w3.org/1999/xlink" publication-type="article" xlink:type="simple"><person-group person-group-type="author"><name name-style="western"><surname>Kohlmann</surname><given-names>B</given-names></name></person-group><year>1984</year><article-title>Biosistemática de las especies norteamericanas del género <tp:taxon-name><tp:taxon-name-part taxon-name-part-type="genus" reg="Ateuchus">Ateuchus</tp:taxon-name-part></tp:taxon-name> (<tp:taxon-name><tp:taxon-name-part taxon-name-part-type="order">Coleoptera</tp:taxon-name-part></tp:taxon-name>: <tp:taxon-name><tp:taxon-name-part taxon-name-part-type="family">Scarabaeidae</tp:taxon-name-part></tp:taxon-name>: <tp:taxon-name><tp:taxon-name-part taxon-name-part-type="subfamily">Scarabaeinae</tp:taxon-name-part></tp:taxon-name>)</article-title><source>Folia Entomologia Mexicana</source><volume>60</volume><fpage>3</fpage><lpage>81</lpage></element-citation></ref><ref id="B8358543"><element-citation xmlns:xlink="http://www.w3.org/1999/xlink" publication-type="article" xlink:type="simple"><person-group person-group-type="author"><name name-style="western"><surname>Kohlmann</surname><given-names>B</given-names></name></person-group><year>1997</year><article-title>The Costa Rican species of <italic><tp:taxon-name><tp:taxon-name-part taxon-name-part-type="genus" reg="Ateuchus">Ateuchus</tp:taxon-name-part></tp:taxon-name></italic> (<tp:taxon-name><tp:taxon-name-part taxon-name-part-type="order">Coleoptera</tp:taxon-name-part></tp:taxon-name>: <tp:taxon-name><tp:taxon-name-part taxon-name-part-type="family">Scarabaeidae</tp:taxon-name-part></tp:taxon-name>)</article-title><source>Revista de Biología Tropical</source><volume>43</volume><issue>4</issue><fpage>177</fpage><lpage>192</lpage></element-citation></ref><ref id="B8027781"><element-citation xmlns:xlink="http://www.w3.org/1999/xlink" publication-type="article" xlink:type="simple"><person-group person-group-type="author"><name name-style="western"><surname>Génier</surname><given-names>F.</given-names></name></person-group><year>2000</year><article-title>A new North American <italic><tp:taxon-name><tp:taxon-name-part taxon-name-part-type="genus" reg="Ateuchus">Ateuchus</tp:taxon-name-part></tp:taxon-name></italic> Weber (<tp:taxon-name><tp:taxon-name-part taxon-name-part-type="order">Coleoptera</tp:taxon-name-part></tp:taxon-name>: <tp:taxon-name><tp:taxon-name-part taxon-name-part-type="family">Scarabaeidae</tp:taxon-name-part></tp:taxon-name>, <tp:taxon-name><tp:taxon-name-part taxon-name-part-type="subfamily">Scarabaeinae</tp:taxon-name-part></tp:taxon-name>)</article-title><source>The Coleopterists Bulletin</source><volume>54</volume><issue>3</issue><fpage>341</fpage><lpage>346</lpage><pub-id pub-id-type="doi">10.1649/0010-065X(2000)054[0341:ANNAAW]2.0.CO;2</pub-id></element-citation></ref><ref id="B8358552"><element-citation xmlns:xlink="http://www.w3.org/1999/xlink" publication-type="article" xlink:type="simple"><person-group person-group-type="author"><name name-style="western"><surname>Kohlmann</surname><given-names>B</given-names></name><name name-style="western"><surname>Vaz-de-Mello</surname><given-names>F</given-names></name></person-group><year>2018</year><article-title>A new key for the species of <italic><tp:taxon-name><tp:taxon-name-part taxon-name-part-type="genus" reg="Ateuchus">Ateuchus</tp:taxon-name-part></tp:taxon-name></italic> Weber (<tp:taxon-name><tp:taxon-name-part taxon-name-part-type="order">Coleoptera</tp:taxon-name-part></tp:taxon-name>: <tp:taxon-name><tp:taxon-name-part taxon-name-part-type="family">Scarabaeidae</tp:taxon-name-part></tp:taxon-name>: <tp:taxon-name><tp:taxon-name-part taxon-name-part-type="subfamily">Scarabaeinae</tp:taxon-name-part></tp:taxon-name>) occurring in Mexico, with a description of the first North American inquiline species from a rodent burrow (<tp:taxon-name><tp:taxon-name-part taxon-name-part-type="order">Rodentia</tp:taxon-name-part></tp:taxon-name>: Geomydae) and new distribution records</article-title><source>Revista Brasileira de Entomologia</source><volume>62</volume><issue>2</issue><fpage>131</fpage><lpage>134</lpage><pub-id pub-id-type="doi">10.1016/j.rbe.2018.01.002</pub-id></element-citation></ref><ref id="B8028498"><element-citation xmlns:xlink="http://www.w3.org/1999/xlink" publication-type="article" xlink:type="simple"><person-group person-group-type="author"><name name-style="western"><surname>Vaz-de-Mello</surname><given-names>F. Z.</given-names></name><name name-style="western"><surname>Louzada</surname><given-names>J. N.C.</given-names></name><name name-style="western"><surname>Schoereder</surname><given-names>J. H.</given-names></name></person-group><year>1998</year><article-title>New data and comments on <tp:taxon-name><tp:taxon-name-part taxon-name-part-type="family">Scarabaeidae</tp:taxon-name-part></tp:taxon-name> (<tp:taxon-name><tp:taxon-name-part taxon-name-part-type="order">Coleoptera</tp:taxon-name-part></tp:taxon-name>: <tp:taxon-name><tp:taxon-name-part taxon-name-part-type="superfamily">Scarabaeoidea</tp:taxon-name-part></tp:taxon-name>) associated with <tp:taxon-name><tp:taxon-name-part taxon-name-part-type="tribe">Attini</tp:taxon-name-part></tp:taxon-name> (<tp:taxon-name><tp:taxon-name-part taxon-name-part-type="order">Hymenoptera</tp:taxon-name-part></tp:taxon-name>: <tp:taxon-name><tp:taxon-name-part taxon-name-part-type="family">Formicidae</tp:taxon-name-part></tp:taxon-name>)</article-title><source>The Coleopterists' Bulletin</source><volume>52</volume><issue>3</issue><fpage>209</fpage><lpage>216</lpage></element-citation></ref></ref-list></tp:taxon-treatment>
