# Supplementary material for: Dung beetles from two sustainable-use protected forests in the Brazilian Amazon
Source: Biodivers Data J. 2023 Mar 16;11:e96101. doi: 10.3897/BDJ.11.e96101 (PMC10848333; doi:10.3897/BDJ.11.e96101)
Supplement: XML Treatment for Canthidium [file BDJ.11.e96101-treatment4.xml]

<!DOCTYPE tp:taxon-treatment
  PUBLIC "-//TaxonX//DTD Taxonomic Treatment Publishing DTD v0 20100105//EN" "tax-treatment-NSO.dtd">
<tp:taxon-treatment xmlns:tp="http://www.plazi.org/taxpub"><tp:treatment-meta><mixed-citation publication-type="journal"><person-group><name><surname>Carvalho</surname><given-names>Edrielly C.</given-names></name><name><surname>Maldaner</surname><given-names>Maria Eduarda</given-names></name><name><surname>Costa-Silva</surname><given-names>Vinicius</given-names></name><name><surname>Sehn</surname><given-names>Heivanice</given-names></name><name><surname>Franquini</surname><given-names>Carol</given-names></name><name><surname>Campos</surname><given-names>Vinicius O.</given-names></name><name><surname>Seba</surname><given-names>Vinicius P.</given-names></name><name><surname>Maia</surname><given-names>Laís F.</given-names></name><name><surname>Vaz-de-Mello</surname><given-names>Fernando Z.</given-names></name><name><surname>França</surname><given-names>Filipe Machado</given-names></name></person-group><article-title>Dung beetles from two sustainable-use protected forests in the Brazilian Amazon</article-title><source>Biodivers Data J</source><day>16</day><month>03</month><year>2023</year><volume>11</volume><pub-id pub-id-type="doi">10.3897/BDJ.11.e96101</pub-id></mixed-citation></tp:treatment-meta><tp:nomenclature><tp:taxon-name>
              <object-id xmlns:xlink="http://www.w3.org/1999/xlink" content-type="arpha" xlink:type="simple">D5028F6B-C019-5A1C-8458-1D7E8A2CC485</object-id>
              <tp:taxon-name-part taxon-name-part-type="genus">Canthidium</tp:taxon-name-part>
            </tp:taxon-name><tp:taxon-authority>Erichson, 1847</tp:taxon-authority></tp:nomenclature><tp:treatment-sec sec-type="Notes"><title>Notes</title><p>This is one of the most diverse dung beetle genera, comprising around 180 described species (<xref ref-type="bibr" rid="B8027815">Génier and Cupello 2018</xref>, <xref ref-type="bibr" rid="B8028353">Schoolmeesters 2022</xref>). Numerous species were described in small revisions, synopses and regional studies (e.g. <xref ref-type="bibr" rid="B8027332">Boucomont (1928)</xref>, <xref ref-type="bibr" rid="B8027322">Balthasar (1939)</xref>, <xref ref-type="bibr" rid="B8028110">Martínez et al. (1964)</xref>, <xref ref-type="bibr" rid="B8027979">Howden and Young (1981)</xref>, <xref ref-type="bibr" rid="B8028407">Solis and Kohlmann (2004)</xref>, <xref ref-type="bibr" rid="B8028038">Kohlmann and Solís (2006)</xref>), while new species are expected to be described (<xref ref-type="bibr" rid="B8027394">Cupello 2018</xref>, <xref ref-type="bibr" rid="B8028049">Kohlmann et al. 2018</xref>, <xref ref-type="bibr" rid="B8027464">Santana et al. 2019</xref>). <italic><tp:taxon-name><tp:taxon-name-part taxon-name-part-type="genus" reg="Canthidium">Canthidium</tp:taxon-name-part></tp:taxon-name></italic> species have been recorded within Neotropical forests and intra-Amazonian savannahs (e.g. <xref ref-type="bibr" rid="B8027709">França et al. (2016)</xref>). Although little is known about most species’ habits, specimens are easily collected in traps baited with faeces, rotten fruit and/or light traps (e.g. <xref ref-type="bibr" rid="B8028130">Medri and Lopes (2001)</xref>, <xref ref-type="bibr" rid="B8027414">Silva and Audino (2011)</xref>, <xref ref-type="bibr" rid="B8028384">Silva et al. (2014)</xref>), while some species were observed feeding on fungus (<xref ref-type="bibr" rid="B8027689">Falqueto et al. 2005</xref>). The specimens were identified from comparison with the original types and descriptions, which were analysed by one of the authors. Two species were identified to the species level in our survey in FLONA Tapajós: <italic><tp:taxon-name><tp:taxon-name-part taxon-name-part-type="genus" reg="Canthidium">Canthidium</tp:taxon-name-part><tp:taxon-name-part taxon-name-part-type="species" reg="deyrollei">deyrollei</tp:taxon-name-part></tp:taxon-name></italic> Harold, 1867 and <italic><tp:taxon-name><tp:taxon-name-part taxon-name-part-type="genus" reg="Canthidium">C.</tp:taxon-name-part><tp:taxon-name-part taxon-name-part-type="species" reg="melanocephalum">melanocephalum</tp:taxon-name-part></tp:taxon-name></italic> (Olivier, 1789) (Fig. <xref ref-type="fig" rid="F8028876">2</xref>H-I). Other 22 species are present, but could not be identified.</p></tp:treatment-sec><tp:treatment-sec><!--Section generated to contain objects referenced in tp:taxon-treatment.--><fig id="F8028876" position="float" orientation="portrait"><object-id xmlns:xlink="http://www.w3.org/1999/xlink" content-type="arpha" xlink:type="simple">F0F58463-DB16-58DD-B96B-47938101251D</object-id><object-id xmlns:xlink="http://www.w3.org/1999/xlink" content-type="doi" xlink:type="simple">10.3897/BDJ.11.e96101.figure2</object-id><label>Figure 2.</label><caption><p>Dorsal habitus of dung beetle species collected in the Tapajós National Forest and/or Carajás National Forest <bold>A</bold> <italic><tp:taxon-name><tp:taxon-name-part taxon-name-part-type="genus" reg="Ateuchus">Ateuchus</tp:taxon-name-part><tp:taxon-name-part taxon-name-part-type="species" reg="globulus">globulus</tp:taxon-name-part></tp:taxon-name></italic> (Balthasar, 1938); <bold>B</bold> <italic><tp:taxon-name><tp:taxon-name-part taxon-name-part-type="genus" reg="Ateuchus">Ateuchus</tp:taxon-name-part><tp:taxon-name-part taxon-name-part-type="species" reg="semicupreus">semicupreus</tp:taxon-name-part></tp:taxon-name></italic> (Harold, 1868); <bold>C</bold> <italic><tp:taxon-name><tp:taxon-name-part taxon-name-part-type="genus" reg="Ateuchus">Ateuchus</tp:taxon-name-part><tp:taxon-name-part taxon-name-part-type="species" reg="substriatus">substriatus</tp:taxon-name-part></tp:taxon-name></italic> (Harold, 1868); <bold>D</bold> <italic><tp:taxon-name><tp:taxon-name-part taxon-name-part-type="genus" reg="Canthidium">Canthidium</tp:taxon-name-part><tp:taxon-name-part taxon-name-part-type="species" reg="deyrollei">deyrollei</tp:taxon-name-part></tp:taxon-name></italic> Harold, 1867; <bold>E</bold> <italic><tp:taxon-name><tp:taxon-name-part taxon-name-part-type="genus" reg="Canthidium">Canthidium</tp:taxon-name-part><tp:taxon-name-part taxon-name-part-type="species" reg="melanocephalum">melanocephalum</tp:taxon-name-part></tp:taxon-name></italic> (Olivier, 1789); <bold>F</bold> <italic><tp:taxon-name><tp:taxon-name-part taxon-name-part-type="genus" reg="Canthon">Canthon</tp:taxon-name-part><tp:taxon-name-part taxon-name-part-type="species" reg="conformis">conformis</tp:taxon-name-part></tp:taxon-name></italic> Harold, 1868; <bold>G</bold> <italic><tp:taxon-name><tp:taxon-name-part taxon-name-part-type="genus" reg="Canthon">Canthon</tp:taxon-name-part><tp:taxon-name-part taxon-name-part-type="species" reg="fulgidus">fulgidus</tp:taxon-name-part></tp:taxon-name></italic> Redtenbacher, 1868; <bold>M</bold> <italic><tp:taxon-name><tp:taxon-name-part taxon-name-part-type="genus" reg="Canthon">Canthon</tp:taxon-name-part><tp:taxon-name-part taxon-name-part-type="species" reg="histrio">histrio</tp:taxon-name-part></tp:taxon-name></italic> (Lepeletier de Saint Fargeau &amp; Audinet-Serville, 1828); <bold>I</bold> <italic><tp:taxon-name><tp:taxon-name-part taxon-name-part-type="genus" reg="Canthon">Canthon</tp:taxon-name-part><tp:taxon-name-part taxon-name-part-type="species" reg="subhyalinus">subhyalinus</tp:taxon-name-part></tp:taxon-name></italic> (Rivera-Cervants &amp; Halffter, 1999); <bold>J</bold> <italic><tp:taxon-name><tp:taxon-name-part taxon-name-part-type="genus" reg="Canthon">Canthon</tp:taxon-name-part><tp:taxon-name-part taxon-name-part-type="species" reg="semiopacus">semiopacus</tp:taxon-name-part></tp:taxon-name></italic> Harold, 1868; <bold>L</bold> <italic><tp:taxon-name><tp:taxon-name-part taxon-name-part-type="genus" reg="Canthon">Canthon</tp:taxon-name-part><tp:taxon-name-part taxon-name-part-type="species" reg="triangularis">triangularis</tp:taxon-name-part></tp:taxon-name></italic> (Drury, 1770). Scale bar: 1 mm.</p></caption><graphic xmlns:xlink="http://www.w3.org/1999/xlink" xlink:href="bdj-11-e96101-g002.jpg" position="float" id="oo_797027.jpg" orientation="portrait" xlink:type="simple"><uri content-type="original_file" xlink:type="simple">https://binary.pensoft.net/fig/797027</uri></graphic></fig></tp:treatment-sec><ref-list><ref id="B8027815"><element-citation xmlns:xlink="http://www.w3.org/1999/xlink" publication-type="article" xlink:type="simple"><person-group person-group-type="author"><name name-style="western"><surname>Génier</surname><given-names>F.</given-names></name><name name-style="western"><surname>Cupello</surname><given-names>M.</given-names></name></person-group><year>2018</year><article-title><italic><tp:taxon-name><tp:taxon-name-part taxon-name-part-type="genus" reg="Canthidium">Canthidium</tp:taxon-name-part><tp:taxon-name-part taxon-name-part-type="species" reg="alvarezi">alvarezi</tp:taxon-name-part></tp:taxon-name></italic> Martínez and Halffter, 1986: a remarkable <italic><tp:taxon-name><tp:taxon-name-part taxon-name-part-type="genus" reg="Ateuchus">Ateuchus</tp:taxon-name-part></tp:taxon-name></italic> Weber, 1801 (<tp:taxon-name><tp:taxon-name-part taxon-name-part-type="order">Coleoptera</tp:taxon-name-part></tp:taxon-name>: <tp:taxon-name><tp:taxon-name-part taxon-name-part-type="family">Scarabaeidae</tp:taxon-name-part></tp:taxon-name>: <tp:taxon-name><tp:taxon-name-part taxon-name-part-type="subfamily">Scarabaeinae</tp:taxon-name-part></tp:taxon-name>)</article-title><source><tp:taxon-name><tp:taxon-name-part taxon-name-part-type="class">Insecta</tp:taxon-name-part></tp:taxon-name> Mundi</source><volume>0646</volume><fpage>1</fpage><lpage>4</lpage></element-citation></ref><ref id="B8028353"><element-citation xmlns:xlink="http://www.w3.org/1999/xlink" publication-type="chapter" xlink:type="simple"><person-group person-group-type="author"><name name-style="western"><surname>Schoolmeesters</surname><given-names>P.</given-names></name></person-group><year>2022</year><chapter-title>Scarabs: World Scarabaeidae Database Species 2000 &amp; ITIS Catalogue of Life.</chapter-title><person-group person-group-type="editor"><name name-style="western"><surname>Roskov Y</surname></name><name name-style="western"><surname>Abucay L</surname></name><name name-style="western"><surname>Orrell T</surname></name><name name-style="western"><surname>Nicolson D</surname></name><name name-style="western"><surname>Flann C</surname></name><name name-style="western"><surname>Bailly N</surname></name><name name-style="western"><surname>Kirk P</surname></name><name name-style="western"><surname>Bourgoin T</surname></name><name name-style="western"><surname>DeWalt RE</surname></name><name name-style="western"><surname>Decock W</surname></name><name name-style="western"><surname>De Wever A</surname></name></person-group><source>Annual checklist digital resource at:<ext-link ext-link-type="uri" xlink:href="http://www.catalogueoflife.org/annual-checklist/2019/" xlink:type="simple"> http://www.catalogueoflife.org/annual-checklist/2019/</ext-link>. Species 2000: Naturalis</source></element-citation></ref><ref id="B8027332"><element-citation xmlns:xlink="http://www.w3.org/1999/xlink" publication-type="article" xlink:type="simple"><person-group person-group-type="author"><name name-style="western"><surname>Boucomont</surname><given-names>A.</given-names></name></person-group><year>1928</year><article-title>Coprophages d’Amérique du Sud nouveaux ou peu connus</article-title><source>Bulletin de la Société Entomologique de France</source><volume>12</volume><fpage>186</fpage><lpage>194, 202</lpage><pub-id pub-id-type="doi">10.3406/bsef.1928.28008</pub-id></element-citation></ref><ref id="B8027322"><element-citation xmlns:xlink="http://www.w3.org/1999/xlink" publication-type="article" xlink:type="simple"><person-group person-group-type="author"><name name-style="western"><surname>Balthasar</surname><given-names>V.</given-names></name></person-group><year>1939</year><article-title>Neue <italic><tp:taxon-name><tp:taxon-name-part taxon-name-part-type="genus" reg="Canthidium">Canthidium</tp:taxon-name-part></tp:taxon-name></italic>-Arten. (Beitrag zur Kenntniss der Scarabaeiden der neotrop. Region)</article-title><source>Entomologiches Nachrichtenblatt</source><volume>13</volume><fpage>111</fpage><lpage>140</lpage></element-citation></ref><ref id="B8028110"><element-citation xmlns:xlink="http://www.w3.org/1999/xlink" publication-type="article" xlink:type="simple"><person-group person-group-type="author"><name name-style="western"><surname>Martínez</surname><given-names>A.</given-names></name><name name-style="western"><surname>Pereira</surname><given-names>G.</given-names></name><name name-style="western"><surname>Halffter</surname><given-names>E.</given-names></name></person-group><year>1964</year><article-title>Notes on the genus <italic><tp:taxon-name><tp:taxon-name-part taxon-name-part-type="genus" reg="Canthidium">Canthidium</tp:taxon-name-part></tp:taxon-name></italic> and allied genera</article-title><source>Studia Entomologica</source><volume>7</volume><fpage>161</fpage><lpage>178</lpage></element-citation></ref><ref id="B8027979"><element-citation xmlns:xlink="http://www.w3.org/1999/xlink" publication-type="article" xlink:type="simple"><person-group person-group-type="author"><name name-style="western"><surname>Howden</surname><given-names>H.</given-names></name><name name-style="western"><surname>Young</surname><given-names>O. P.</given-names></name></person-group><year>1981</year><article-title>Panamanian <tp:taxon-name><tp:taxon-name-part taxon-name-part-type="subfamily">Scarabaeinae</tp:taxon-name-part></tp:taxon-name>: taxonomy, distribution, and habits (<tp:taxon-name><tp:taxon-name-part taxon-name-part-type="order">Coleoptera</tp:taxon-name-part></tp:taxon-name>, <tp:taxon-name><tp:taxon-name-part taxon-name-part-type="family">Scarabaeidae</tp:taxon-name-part></tp:taxon-name>)</article-title><source>Entomological Institute</source><volume>18</volume><issue>1</issue><fpage>1</fpage><lpage>204</lpage></element-citation></ref><ref id="B8028407"><element-citation xmlns:xlink="http://www.w3.org/1999/xlink" publication-type="article" xlink:type="simple"><person-group person-group-type="author"><name name-style="western"><surname>Solis</surname><given-names>A.</given-names></name><name name-style="western"><surname>Kohlmann</surname><given-names>B.</given-names></name></person-group><year>2004</year><article-title>El género <italic><tp:taxon-name><tp:taxon-name-part taxon-name-part-type="genus" reg="Canthidium">Canthidium</tp:taxon-name-part></tp:taxon-name></italic> (<tp:taxon-name><tp:taxon-name-part taxon-name-part-type="order">Coleoptera</tp:taxon-name-part></tp:taxon-name>: <tp:taxon-name><tp:taxon-name-part taxon-name-part-type="family">Scarabaeidae</tp:taxon-name-part></tp:taxon-name>) en Costa Rica</article-title><source>Giornale Italiano di Entomologia</source><volume>11</volume><fpage>1</fpage><lpage>73</lpage></element-citation></ref><ref id="B8028038"><element-citation xmlns:xlink="http://www.w3.org/1999/xlink" publication-type="article" xlink:type="simple"><person-group person-group-type="author"><name name-style="western"><surname>Kohlmann</surname><given-names>B.</given-names></name><name name-style="western"><surname>Solís</surname><given-names>A.</given-names></name></person-group><year>2006</year><article-title>El género <italic><tp:taxon-name><tp:taxon-name-part taxon-name-part-type="genus" reg="Canthidium">Canthidium</tp:taxon-name-part></tp:taxon-name></italic> (<tp:taxon-name><tp:taxon-name-part taxon-name-part-type="order">Coleoptera</tp:taxon-name-part></tp:taxon-name>: <tp:taxon-name><tp:taxon-name-part taxon-name-part-type="family">Scarabaeidae</tp:taxon-name-part></tp:taxon-name>) en Norteamerica</article-title><source>Giornale Italiano di Entomologia</source><volume>11</volume><fpage>235</fpage><lpage>295</lpage></element-citation></ref><ref id="B8027394"><element-citation xmlns:xlink="http://www.w3.org/1999/xlink" publication-type="article" xlink:type="simple"><person-group person-group-type="author"><name name-style="western"><surname>Cupello</surname><given-names>M.</given-names></name></person-group><year>2018</year><article-title>On the types species of the New World dung beetle genus <italic><tp:taxon-name><tp:taxon-name-part taxon-name-part-type="genus" reg="Canthidium">Canthidium</tp:taxon-name-part></tp:taxon-name></italic> Erichson, 1847 (<tp:taxon-name><tp:taxon-name-part taxon-name-part-type="order">Coleoptera</tp:taxon-name-part></tp:taxon-name>: <tp:taxon-name><tp:taxon-name-part taxon-name-part-type="family">Scarabaeidae</tp:taxon-name-part></tp:taxon-name>: <tp:taxon-name><tp:taxon-name-part taxon-name-part-type="subfamily">Scarabaeinae</tp:taxon-name-part></tp:taxon-name>), with an annotated checklist of species</article-title><source>Zootaxa</source><volume>4388</volume><fpage>451</fpage><lpage>486</lpage><pub-id pub-id-type="doi">10.11646/zootaxa.4388.4.1</pub-id></element-citation></ref><ref id="B8028049"><element-citation xmlns:xlink="http://www.w3.org/1999/xlink" publication-type="article" xlink:type="simple"><person-group person-group-type="author"><name name-style="western"><surname>Kohlmann</surname><given-names>B.</given-names></name><name name-style="western"><surname>Arriaga-Jiménez</surname></name><name name-style="western"><surname>Matthias</surname><given-names>R.</given-names></name></person-group><year>2018</year><article-title>An unusual new species of <italic><tp:taxon-name><tp:taxon-name-part taxon-name-part-type="genus" reg="Canthidium">Canthidium</tp:taxon-name-part></tp:taxon-name></italic> (<tp:taxon-name><tp:taxon-name-part taxon-name-part-type="order">Coleoptera</tp:taxon-name-part></tp:taxon-name>: <tp:taxon-name><tp:taxon-name-part taxon-name-part-type="family">Scarabaeidae</tp:taxon-name-part></tp:taxon-name>: <tp:taxon-name><tp:taxon-name-part taxon-name-part-type="subfamily">Scarabaeinae</tp:taxon-name-part></tp:taxon-name>) from Oaxaca, Mexico</article-title><source>Zootaxa</source><volume>4378</volume><issue>2</issue><fpage>273</fpage><lpage>278</lpage><pub-id pub-id-type="doi">10.11646/zootaxa.4378.2.7</pub-id></element-citation></ref><ref id="B8027464"><element-citation xmlns:xlink="http://www.w3.org/1999/xlink" publication-type="article" xlink:type="simple"><person-group person-group-type="author"><name name-style="western"><surname>Santana</surname><given-names>E. C.</given-names></name><name name-style="western"><surname>Pacheco</surname><given-names>T. L.</given-names></name><name name-style="western"><surname>Vaz-de-Mello</surname><given-names>F. Z.</given-names></name></person-group><year>2019</year><article-title>Taxonomic revision of the <italic><tp:taxon-name><tp:taxon-name-part taxon-name-part-type="genus" reg="Canthidium">Canthidium</tp:taxon-name-part></tp:taxon-name></italic> Erichson, 1847 species of the <italic><tp:taxon-name><tp:taxon-name-part taxon-name-part-type="genus" reg="Canthidium"/><tp:taxon-name-part taxon-name-part-type="species" reg="gigas">gigas</tp:taxon-name-part></tp:taxon-name></italic> group (<tp:taxon-name><tp:taxon-name-part taxon-name-part-type="order">Coleoptera</tp:taxon-name-part></tp:taxon-name>, <tp:taxon-name><tp:taxon-name-part taxon-name-part-type="family">Scarabaeidae</tp:taxon-name-part></tp:taxon-name>, <tp:taxon-name><tp:taxon-name-part taxon-name-part-type="subfamily">Scarabaeinae</tp:taxon-name-part></tp:taxon-name>)</article-title><source>European Journal of Taxonomy</source><volume>530</volume><pub-id pub-id-type="doi">10.5852/ejt.2019.530</pub-id></element-citation></ref><ref id="B8027709"><element-citation xmlns:xlink="http://www.w3.org/1999/xlink" publication-type="article" xlink:type="simple"><person-group person-group-type="author"><name name-style="western"><surname>França</surname><given-names>F.</given-names></name><name name-style="western"><surname>Barlow</surname><given-names>J.</given-names></name><name name-style="western"><surname>Araujo</surname><given-names>B.</given-names></name><name name-style="western"><surname>Louzada</surname><given-names>J.</given-names></name></person-group><year>2016</year><article-title>Does selective logging stress tropical forest invertebrates? Using fat stores to examine sublethal responses in dung beetles</article-title><source>Ecology and Evolution</source><volume>6</volume><issue>23</issue><fpage>8526</fpage><lpage>8533</lpage><pub-id pub-id-type="doi">10.1002/ece3.2488</pub-id></element-citation></ref><ref id="B8028130"><element-citation xmlns:xlink="http://www.w3.org/1999/xlink" publication-type="article" xlink:type="simple"><person-group person-group-type="author"><name name-style="western"><surname>Medri</surname><given-names>I. M.</given-names></name><name name-style="western"><surname>Lopes</surname><given-names>J.</given-names></name></person-group><year>2001</year><article-title><tp:taxon-name><tp:taxon-name-part taxon-name-part-type="family">Scarabaeidae</tp:taxon-name-part></tp:taxon-name> (<tp:taxon-name><tp:taxon-name-part taxon-name-part-type="order">Coleoptera</tp:taxon-name-part></tp:taxon-name>) do Parque Estadual Mata dos Godoy e de área de pastagem, no norte do Parana</article-title><source>Brasil. Revista Brasileira de Zoologia</source><volume>18</volume><fpage>135</fpage><lpage>141</lpage><pub-id pub-id-type="doi">10.1590/S0101-81752001000500011</pub-id></element-citation></ref><ref id="B8027414"><element-citation xmlns:xlink="http://www.w3.org/1999/xlink" publication-type="article" xlink:type="simple"><person-group person-group-type="author"><name name-style="western"><surname>Silva</surname><given-names>P. G.</given-names></name><name name-style="western"><surname>Audino</surname><given-names>L. D.</given-names></name></person-group><year>2011</year><article-title>Escarabeíneos (<tp:taxon-name><tp:taxon-name-part taxon-name-part-type="order">Coleoptera</tp:taxon-name-part></tp:taxon-name>: <tp:taxon-name><tp:taxon-name-part taxon-name-part-type="family">Scarabaeidae</tp:taxon-name-part></tp:taxon-name>: <tp:taxon-name><tp:taxon-name-part taxon-name-part-type="subfamily">Scarabaeinae</tp:taxon-name-part></tp:taxon-name>) atraídos a diferentes iscas em campo nativo de Bagé, Rio Grande do Sul Brasil</article-title><source>Revista Brasileira de Zoociências</source><volume>13</volume><fpage>1</fpage><lpage>3</lpage></element-citation></ref><ref id="B8028384"><element-citation xmlns:xlink="http://www.w3.org/1999/xlink" publication-type="article" xlink:type="simple"><person-group person-group-type="author"><name name-style="western"><surname>Silva</surname><given-names>R. J.</given-names></name><name name-style="western"><surname>Coletti</surname><given-names>F.</given-names></name><name name-style="western"><surname>Costa</surname><given-names>D. A.</given-names></name><name name-style="western"><surname>Vaz-de-Mello</surname><given-names>F. Z.</given-names></name></person-group><year>2014</year><article-title>Rola-bostas (<tp:taxon-name><tp:taxon-name-part taxon-name-part-type="order">Coleoptera</tp:taxon-name-part></tp:taxon-name>: <tp:taxon-name><tp:taxon-name-part taxon-name-part-type="family">Scarabaeidae</tp:taxon-name-part></tp:taxon-name>: <tp:taxon-name><tp:taxon-name-part taxon-name-part-type="subfamily">Scarabaeinae</tp:taxon-name-part></tp:taxon-name>) de florestas e pastagens no sudoeste da Amazônia brasileira: Levantamento de espécies e guildas alimentares</article-title><source>Acta Amazonica</source><volume>3</volume><fpage>345</fpage><lpage>352</lpage><pub-id pub-id-type="doi">10.1590/1809-4392201304472</pub-id></element-citation></ref><ref id="B8027689"><element-citation xmlns:xlink="http://www.w3.org/1999/xlink" publication-type="article" xlink:type="simple"><person-group person-group-type="author"><name name-style="western"><surname>Falqueto</surname><given-names>S. A.</given-names></name><name name-style="western"><surname>Vaz-de-Mello</surname><given-names>F. Z.</given-names></name><name name-style="western"><surname>Schoereder</surname><given-names>J.</given-names></name></person-group><year>2005</year><article-title>Are fungivorous <tp:taxon-name><tp:taxon-name-part taxon-name-part-type="family">Scarabaeidae</tp:taxon-name-part></tp:taxon-name> less specialist</article-title><source>Ecología Austral</source><volume>15</volume><fpage>17</fpage><lpage>22</lpage></element-citation></ref></ref-list></tp:taxon-treatment>
