# Supplementary material for: Dung beetles from two sustainable-use protected forests in the Brazilian Amazon
Source: Biodivers Data J. 2023 Mar 16;11:e96101. doi: 10.3897/BDJ.11.e96101 (PMC10848333; doi:10.3897/BDJ.11.e96101)
Supplement: XML Treatment for Canthon [file BDJ.11.e96101-treatment5.xml]

<!DOCTYPE tp:taxon-treatment
  PUBLIC "-//TaxonX//DTD Taxonomic Treatment Publishing DTD v0 20100105//EN" "tax-treatment-NSO.dtd">
<tp:taxon-treatment xmlns:tp="http://www.plazi.org/taxpub"><tp:treatment-meta><mixed-citation publication-type="journal"><person-group><name><surname>Carvalho</surname><given-names>Edrielly C.</given-names></name><name><surname>Maldaner</surname><given-names>Maria Eduarda</given-names></name><name><surname>Costa-Silva</surname><given-names>Vinicius</given-names></name><name><surname>Sehn</surname><given-names>Heivanice</given-names></name><name><surname>Franquini</surname><given-names>Carol</given-names></name><name><surname>Campos</surname><given-names>Vinicius O.</given-names></name><name><surname>Seba</surname><given-names>Vinicius P.</given-names></name><name><surname>Maia</surname><given-names>Laís F.</given-names></name><name><surname>Vaz-de-Mello</surname><given-names>Fernando Z.</given-names></name><name><surname>França</surname><given-names>Filipe Machado</given-names></name></person-group><article-title>Dung beetles from two sustainable-use protected forests in the Brazilian Amazon</article-title><source>Biodivers Data J</source><day>16</day><month>03</month><year>2023</year><volume>11</volume><pub-id pub-id-type="doi">10.3897/BDJ.11.e96101</pub-id></mixed-citation></tp:treatment-meta><tp:nomenclature><tp:taxon-name>
              <object-id xmlns:xlink="http://www.w3.org/1999/xlink" content-type="arpha" xlink:type="simple">7B7AA07E-9088-5509-AB43-A6709216C080</object-id>
              <tp:taxon-name-part taxon-name-part-type="genus">Canthon</tp:taxon-name-part>
            </tp:taxon-name><tp:taxon-authority>Hoffmannsegg, 1817</tp:taxon-authority></tp:nomenclature><tp:treatment-sec sec-type="Notes"><title>Notes</title><p>This is also a very diverse genus, comprising more than 170 described species (<xref ref-type="bibr" rid="B8027883">Halffter and Martinez 1977</xref>). Most species are considered copro-necrophagous, although some exhibit predatory behaviour – for example, hunting ants (<xref ref-type="bibr" rid="B8027893">Halffter and Matthews 1966</xref>) – or use dead insects and millipedes (<xref ref-type="bibr" rid="B8028508">Villalobos et al. 1988</xref>, <xref ref-type="bibr" rid="B8028384">Silva et al. 2014</xref>), rotten fruits and fungus as food resources (<xref ref-type="bibr" rid="B8028478">Vaz-de-Mello 1999</xref>). This genus is endemic to the Americas and its distribution ranges from the USA to Uruguay and northern Argentina. Recent revisions have been made for some <italic><tp:taxon-name><tp:taxon-name-part taxon-name-part-type="genus" reg="Canthon">Canthon</tp:taxon-name-part></tp:taxon-name></italic> subgenera (<xref ref-type="bibr" rid="B8028221">Nunes et al. 2018</xref>, <xref ref-type="bibr" rid="B8028231">Nunes et al. 2020</xref>). Typically, these species are abundant in lowland forest environments, with individuals found perching on leaves exposed to light (<xref ref-type="bibr" rid="B8028221">Nunes et al. 2018</xref>). Another important point to be discussed is the population of <italic><tp:taxon-name><tp:taxon-name-part taxon-name-part-type="genus" reg="Canthon">Canthon</tp:taxon-name-part><tp:taxon-name-part taxon-name-part-type="species" reg="fulgidus">fulgidus</tp:taxon-name-part></tp:taxon-name></italic> Redtenbacher, 1868 with green colour living in eastern Amazonia. According to Nunes et al. (2018), the population with green colour, named <italic><tp:taxon-name><tp:taxon-name-part taxon-name-part-type="genus" reg="Canthon">Canthon</tp:taxon-name-part><tp:taxon-name-part taxon-name-part-type="species" reg="fulgidus">fulgidus</tp:taxon-name-part><tp:taxon-name-part taxon-name-part-type="subspecies" reg="martinezi">martinezi</tp:taxon-name-part></tp:taxon-name></italic> Nunes et al., 2018, is restricted to the western Amazon, while the populations from Carajás and Tapapós regions were expected to have a red metallic colour (named by the authors as <italic><tp:taxon-name><tp:taxon-name-part taxon-name-part-type="genus" reg="Canthon">Canthon</tp:taxon-name-part><tp:taxon-name-part taxon-name-part-type="species" reg="fulgidus">fulgidus</tp:taxon-name-part><tp:taxon-name-part taxon-name-part-type="subspecies" reg="pereirai">pereirai</tp:taxon-name-part></tp:taxon-name></italic> Nunes et al., 2018). This new finding (both green and red populations collected in the same region) suggests that Nunes et al. (2018) may have overlooked the green specimens from eastern Amazonia, as previously mentioned by Cupello et al. (2021), who discuss the colour variation and geographical distribution of distinct <tp:taxon-name><tp:taxon-name-part taxon-name-part-type="subfamily">Scarabaeinae</tp:taxon-name-part></tp:taxon-name> beetles. For the identification of species, the following works were mainly used: <xref ref-type="bibr" rid="B8028221">Nunes et al. (2018)</xref>, <xref ref-type="bibr" rid="B8028231">Nunes et al. (2020)</xref>. Nine species were identified: <tp:taxon-name><tp:taxon-name-part taxon-name-part-type="genus" reg="Canthon">Canthon</tp:taxon-name-part><tp:taxon-name-part taxon-name-part-type="uncertainty-rank">aff.</tp:taxon-name-part><tp:taxon-name-part taxon-name-part-type="species" reg="histrio">histrio</tp:taxon-name-part></tp:taxon-name>, <tp:taxon-name><tp:taxon-name-part taxon-name-part-type="genus" reg="Canthon">C.</tp:taxon-name-part><tp:taxon-name-part taxon-name-part-type="uncertainty-rank">aff.</tp:taxon-name-part><tp:taxon-name-part taxon-name-part-type="species" reg="sericatus">sericatus</tp:taxon-name-part></tp:taxon-name>, <tp:taxon-name><tp:taxon-name-part taxon-name-part-type="genus" reg="Canthon">C.</tp:taxon-name-part><tp:taxon-name-part taxon-name-part-type="uncertainty-rank">aff.</tp:taxon-name-part><tp:taxon-name-part taxon-name-part-type="species" reg="xanthopus">xanthopus</tp:taxon-name-part></tp:taxon-name>, <italic><tp:taxon-name><tp:taxon-name-part taxon-name-part-type="genus" reg="Canthon">C.</tp:taxon-name-part><tp:taxon-name-part taxon-name-part-type="species" reg="conformis">conformis</tp:taxon-name-part></tp:taxon-name></italic> Harold, 1868, <italic><tp:taxon-name><tp:taxon-name-part taxon-name-part-type="genus" reg="Canthon">C.</tp:taxon-name-part><tp:taxon-name-part taxon-name-part-type="species" reg="fulgidus">fulgidus</tp:taxon-name-part></tp:taxon-name></italic> Redtenbacher, 1868, <italic><tp:taxon-name><tp:taxon-name-part taxon-name-part-type="genus" reg="Canthon">C.</tp:taxon-name-part><tp:taxon-name-part taxon-name-part-type="species" reg="histrio">histrio</tp:taxon-name-part></tp:taxon-name></italic> (Lepeletier de Saint-Fargeau &amp; Audinet-Serville, 1828), <italic><tp:taxon-name><tp:taxon-name-part taxon-name-part-type="genus" reg="Canthon">C.</tp:taxon-name-part><tp:taxon-name-part taxon-name-part-type="species" reg="subhyalinus">subhyalinus</tp:taxon-name-part></tp:taxon-name></italic> (Rivera-Cervants &amp; Halffter, 1999), <italic><tp:taxon-name><tp:taxon-name-part taxon-name-part-type="genus" reg="Canthon">C.</tp:taxon-name-part><tp:taxon-name-part taxon-name-part-type="species" reg="semiopacus">semiopacus</tp:taxon-name-part></tp:taxon-name></italic> Harold, 1868 and <italic><tp:taxon-name><tp:taxon-name-part taxon-name-part-type="genus" reg="Canthon">C.</tp:taxon-name-part><tp:taxon-name-part taxon-name-part-type="species" reg="triangularis">triangularis</tp:taxon-name-part></tp:taxon-name></italic> (Drury, 1770) (Fig. <xref ref-type="fig" rid="F8028876">2</xref>J-P).</p></tp:treatment-sec><tp:treatment-sec><!--Section generated to contain objects referenced in tp:taxon-treatment.--><fig id="F8028876" position="float" orientation="portrait"><object-id xmlns:xlink="http://www.w3.org/1999/xlink" content-type="arpha" xlink:type="simple">F0F58463-DB16-58DD-B96B-47938101251D</object-id><object-id xmlns:xlink="http://www.w3.org/1999/xlink" content-type="doi" xlink:type="simple">10.3897/BDJ.11.e96101.figure2</object-id><label>Figure 2.</label><caption><p>Dorsal habitus of dung beetle species collected in the Tapajós National Forest and/or Carajás National Forest <bold>A</bold> <italic><tp:taxon-name><tp:taxon-name-part taxon-name-part-type="genus" reg="Ateuchus">Ateuchus</tp:taxon-name-part><tp:taxon-name-part taxon-name-part-type="species" reg="globulus">globulus</tp:taxon-name-part></tp:taxon-name></italic> (Balthasar, 1938); <bold>B</bold> <italic><tp:taxon-name><tp:taxon-name-part taxon-name-part-type="genus" reg="Ateuchus">Ateuchus</tp:taxon-name-part><tp:taxon-name-part taxon-name-part-type="species" reg="semicupreus">semicupreus</tp:taxon-name-part></tp:taxon-name></italic> (Harold, 1868); <bold>C</bold> <italic><tp:taxon-name><tp:taxon-name-part taxon-name-part-type="genus" reg="Ateuchus">Ateuchus</tp:taxon-name-part><tp:taxon-name-part taxon-name-part-type="species" reg="substriatus">substriatus</tp:taxon-name-part></tp:taxon-name></italic> (Harold, 1868); <bold>D</bold> <italic><tp:taxon-name><tp:taxon-name-part taxon-name-part-type="genus" reg="Canthidium">Canthidium</tp:taxon-name-part><tp:taxon-name-part taxon-name-part-type="species" reg="deyrollei">deyrollei</tp:taxon-name-part></tp:taxon-name></italic> Harold, 1867; <bold>E</bold> <italic><tp:taxon-name><tp:taxon-name-part taxon-name-part-type="genus" reg="Canthidium">Canthidium</tp:taxon-name-part><tp:taxon-name-part taxon-name-part-type="species" reg="melanocephalum">melanocephalum</tp:taxon-name-part></tp:taxon-name></italic> (Olivier, 1789); <bold>F</bold> <italic><tp:taxon-name><tp:taxon-name-part taxon-name-part-type="genus" reg="Canthon">Canthon</tp:taxon-name-part><tp:taxon-name-part taxon-name-part-type="species" reg="conformis">conformis</tp:taxon-name-part></tp:taxon-name></italic> Harold, 1868; <bold>G</bold> <italic><tp:taxon-name><tp:taxon-name-part taxon-name-part-type="genus" reg="Canthon">Canthon</tp:taxon-name-part><tp:taxon-name-part taxon-name-part-type="species" reg="fulgidus">fulgidus</tp:taxon-name-part></tp:taxon-name></italic> Redtenbacher, 1868; <bold>M</bold> <italic><tp:taxon-name><tp:taxon-name-part taxon-name-part-type="genus" reg="Canthon">Canthon</tp:taxon-name-part><tp:taxon-name-part taxon-name-part-type="species" reg="histrio">histrio</tp:taxon-name-part></tp:taxon-name></italic> (Lepeletier de Saint Fargeau &amp; Audinet-Serville, 1828); <bold>I</bold> <italic><tp:taxon-name><tp:taxon-name-part taxon-name-part-type="genus" reg="Canthon">Canthon</tp:taxon-name-part><tp:taxon-name-part taxon-name-part-type="species" reg="subhyalinus">subhyalinus</tp:taxon-name-part></tp:taxon-name></italic> (Rivera-Cervants &amp; Halffter, 1999); <bold>J</bold> <italic><tp:taxon-name><tp:taxon-name-part taxon-name-part-type="genus" reg="Canthon">Canthon</tp:taxon-name-part><tp:taxon-name-part taxon-name-part-type="species" reg="semiopacus">semiopacus</tp:taxon-name-part></tp:taxon-name></italic> Harold, 1868; <bold>L</bold> <italic><tp:taxon-name><tp:taxon-name-part taxon-name-part-type="genus" reg="Canthon">Canthon</tp:taxon-name-part><tp:taxon-name-part taxon-name-part-type="species" reg="triangularis">triangularis</tp:taxon-name-part></tp:taxon-name></italic> (Drury, 1770). Scale bar: 1 mm.</p></caption><graphic xmlns:xlink="http://www.w3.org/1999/xlink" xlink:href="bdj-11-e96101-g002.jpg" position="float" id="oo_797027.jpg" orientation="portrait" xlink:type="simple"><uri content-type="original_file" xlink:type="simple">https://binary.pensoft.net/fig/797027</uri></graphic></fig></tp:treatment-sec><ref-list><ref id="B8027883"><element-citation xmlns:xlink="http://www.w3.org/1999/xlink" publication-type="article" xlink:type="simple"><person-group person-group-type="author"><name name-style="western"><surname>Halffter</surname><given-names>G.</given-names></name><name name-style="western"><surname>Martinez</surname><given-names>A.</given-names></name></person-group><year>1977</year><article-title>Revision monografica de los <tp:taxon-name><tp:taxon-name-part taxon-name-part-type="subtribe">Canthonina</tp:taxon-name-part></tp:taxon-name> Americanos IV clava para generos y subgeneros</article-title><source>Folia Entomologica Mexicana</source><volume>38</volume><fpage>29</fpage><lpage>107</lpage></element-citation></ref><ref id="B8027893"><element-citation xmlns:xlink="http://www.w3.org/1999/xlink" publication-type="article" xlink:type="simple"><person-group person-group-type="author"><name name-style="western"><surname>Halffter</surname><given-names>G.</given-names></name><name name-style="western"><surname>Matthews</surname><given-names>E. G.</given-names></name></person-group><year>1966</year><article-title>The natural history of dung beetles of the subfamily <tp:taxon-name><tp:taxon-name-part taxon-name-part-type="subfamily">Scarabaeinae</tp:taxon-name-part></tp:taxon-name></article-title><source>Folia Entomologica Mexicana</source><volume>12</volume><issue>14</issue><fpage>1</fpage><lpage>312</lpage></element-citation></ref><ref id="B8028508"><element-citation xmlns:xlink="http://www.w3.org/1999/xlink" publication-type="article" xlink:type="simple"><person-group person-group-type="author"><name name-style="western"><surname>Villalobos</surname><given-names>F. J.</given-names></name><name name-style="western"><surname>Diaz</surname><given-names>A.</given-names></name><name name-style="western"><surname>Favila</surname><given-names>M. E.</given-names></name></person-group><year>1988</year><article-title>Two species of <italic><tp:taxon-name><tp:taxon-name-part taxon-name-part-type="genus" reg="Canthon">Canthon</tp:taxon-name-part></tp:taxon-name></italic> Hoffmannsegg (<tp:taxon-name><tp:taxon-name-part taxon-name-part-type="order">Coleoptera</tp:taxon-name-part></tp:taxon-name>: <tp:taxon-name><tp:taxon-name-part taxon-name-part-type="family">Scarabaeidae</tp:taxon-name-part></tp:taxon-name>) feed on dead and live invertebrates</article-title><source>The Coleopterists' Bulletin</source><volume>52</volume><issue>2</issue><fpage>101</fpage><lpage>104</lpage></element-citation></ref><ref id="B8028384"><element-citation xmlns:xlink="http://www.w3.org/1999/xlink" publication-type="article" xlink:type="simple"><person-group person-group-type="author"><name name-style="western"><surname>Silva</surname><given-names>R. J.</given-names></name><name name-style="western"><surname>Coletti</surname><given-names>F.</given-names></name><name name-style="western"><surname>Costa</surname><given-names>D. A.</given-names></name><name name-style="western"><surname>Vaz-de-Mello</surname><given-names>F. Z.</given-names></name></person-group><year>2014</year><article-title>Rola-bostas (<tp:taxon-name><tp:taxon-name-part taxon-name-part-type="order">Coleoptera</tp:taxon-name-part></tp:taxon-name>: <tp:taxon-name><tp:taxon-name-part taxon-name-part-type="family">Scarabaeidae</tp:taxon-name-part></tp:taxon-name>: <tp:taxon-name><tp:taxon-name-part taxon-name-part-type="subfamily">Scarabaeinae</tp:taxon-name-part></tp:taxon-name>) de florestas e pastagens no sudoeste da Amazônia brasileira: Levantamento de espécies e guildas alimentares</article-title><source>Acta Amazonica</source><volume>3</volume><fpage>345</fpage><lpage>352</lpage><pub-id pub-id-type="doi">10.1590/1809-4392201304472</pub-id></element-citation></ref><ref id="B8028478"><element-citation xmlns:xlink="http://www.w3.org/1999/xlink" publication-type="article" xlink:type="simple"><person-group person-group-type="author"><name name-style="western"><surname>Vaz-de-Mello</surname><given-names>F. Z.</given-names></name></person-group><year>1999</year><article-title><tp:taxon-name><tp:taxon-name-part taxon-name-part-type="family">Scarabaeidae</tp:taxon-name-part></tp:taxon-name> s. str. (<tp:taxon-name><tp:taxon-name-part taxon-name-part-type="order">Coleoptera</tp:taxon-name-part></tp:taxon-name>: <tp:taxon-name><tp:taxon-name-part taxon-name-part-type="superfamily">Scarabaeoidea</tp:taxon-name-part></tp:taxon-name>) de um fragmento de Floresta Amazônica no estado do Acre, Brasil. 1. Taxocenose</article-title><source>Anais da Sociedade Entomológica do Brasil</source><volume>28</volume><issue>3</issue><fpage>439</fpage><lpage>446</lpage><pub-id pub-id-type="doi">10.1590/S0301-80591999000300009</pub-id></element-citation></ref><ref id="B8028221"><element-citation xmlns:xlink="http://www.w3.org/1999/xlink" publication-type="article" xlink:type="simple"><person-group person-group-type="author"><name name-style="western"><surname>Nunes</surname><given-names>L. G.D.O.</given-names></name><name name-style="western"><surname>Nunes</surname><given-names>R. V.</given-names></name><name name-style="western"><surname>Vaz-De-Mello</surname><given-names>F. Z.</given-names></name></person-group><year>2018</year><article-title>Taxonomic revision of the South American subgenus <tp:taxon-name><tp:taxon-name-part taxon-name-part-type="genus" reg="Canthon">Canthon</tp:taxon-name-part> (<tp:taxon-name-part taxon-name-part-type="subgenus" reg="Goniocanthon">Goniocanthon</tp:taxon-name-part>)</tp:taxon-name> Pereira &amp; Martínez, 1956 (<tp:taxon-name><tp:taxon-name-part taxon-name-part-type="order">Coleoptera</tp:taxon-name-part></tp:taxon-name>: <tp:taxon-name><tp:taxon-name-part taxon-name-part-type="family">Scarabaeidae</tp:taxon-name-part></tp:taxon-name>: <tp:taxon-name><tp:taxon-name-part taxon-name-part-type="subfamily">Scarabaeinae</tp:taxon-name-part></tp:taxon-name>: <tp:taxon-name><tp:taxon-name-part taxon-name-part-type="tribe">Deltochilini</tp:taxon-name-part></tp:taxon-name>)</article-title><source>European Journal of Taxonomy</source><volume>437</volume><fpage>1</fpage><lpage>31</lpage></element-citation></ref><ref id="B8028231"><element-citation xmlns:xlink="http://www.w3.org/1999/xlink" publication-type="article" xlink:type="simple"><person-group person-group-type="author"><name name-style="western"><surname>Nunes</surname><given-names>L. G.D.O.</given-names></name><name name-style="western"><surname>Nunes</surname><given-names>R. V.</given-names></name><name name-style="western"><surname>Vaz-De-Mello</surname><given-names>F. Z.</given-names></name></person-group><year>2020</year><article-title>Taxonomic revision of the South American subgenus <tp:taxon-name><tp:taxon-name-part taxon-name-part-type="genus" reg="Canthon">Canthon</tp:taxon-name-part> (<tp:taxon-name-part taxon-name-part-type="subgenus" reg="Peltecanthon">Peltecanthon</tp:taxon-name-part>)</tp:taxon-name> Pereira, 1953 (<tp:taxon-name><tp:taxon-name-part taxon-name-part-type="order">Coleoptera</tp:taxon-name-part></tp:taxon-name>: <tp:taxon-name><tp:taxon-name-part taxon-name-part-type="family">Scarabaeidae</tp:taxon-name-part></tp:taxon-name>: <tp:taxon-name><tp:taxon-name-part taxon-name-part-type="subfamily">Scarabaeinae</tp:taxon-name-part></tp:taxon-name>: <tp:taxon-name><tp:taxon-name-part taxon-name-part-type="tribe">Deltochilini</tp:taxon-name-part></tp:taxon-name>)</article-title><source>European Journal of Taxonomy</source><volume>594</volume><fpage>1</fpage><lpage>27</lpage><pub-id pub-id-type="doi">10.5852/ejt.2020.594</pub-id></element-citation></ref></ref-list></tp:taxon-treatment>
