# Supplementary material for: Dung beetles from two sustainable-use protected forests in the Brazilian Amazon
Source: Biodivers Data J. 2023 Mar 16;11:e96101. doi: 10.3897/BDJ.11.e96101 (PMC10848333; doi:10.3897/BDJ.11.e96101)
Supplement: XML Treatment for Coprophanaeus [file BDJ.11.e96101-treatment6.xml]

<!DOCTYPE tp:taxon-treatment
  PUBLIC "-//TaxonX//DTD Taxonomic Treatment Publishing DTD v0 20100105//EN" "tax-treatment-NSO.dtd">
<tp:taxon-treatment xmlns:tp="http://www.plazi.org/taxpub"><tp:treatment-meta><mixed-citation publication-type="journal"><person-group><name><surname>Carvalho</surname><given-names>Edrielly C.</given-names></name><name><surname>Maldaner</surname><given-names>Maria Eduarda</given-names></name><name><surname>Costa-Silva</surname><given-names>Vinicius</given-names></name><name><surname>Sehn</surname><given-names>Heivanice</given-names></name><name><surname>Franquini</surname><given-names>Carol</given-names></name><name><surname>Campos</surname><given-names>Vinicius O.</given-names></name><name><surname>Seba</surname><given-names>Vinicius P.</given-names></name><name><surname>Maia</surname><given-names>Laís F.</given-names></name><name><surname>Vaz-de-Mello</surname><given-names>Fernando Z.</given-names></name><name><surname>França</surname><given-names>Filipe Machado</given-names></name></person-group><article-title>Dung beetles from two sustainable-use protected forests in the Brazilian Amazon</article-title><source>Biodivers Data J</source><day>16</day><month>03</month><year>2023</year><volume>11</volume><pub-id pub-id-type="doi">10.3897/BDJ.11.e96101</pub-id></mixed-citation></tp:treatment-meta><tp:nomenclature><tp:taxon-name>
              <object-id xmlns:xlink="http://www.w3.org/1999/xlink" content-type="arpha" xlink:type="simple">71914056-CBD6-5BB7-9F61-DCCE1A29667F</object-id>
              <tp:taxon-name-part taxon-name-part-type="genus">Coprophanaeus</tp:taxon-name-part>
            </tp:taxon-name><tp:taxon-authority>d’Olsoufieff, 1924</tp:taxon-authority></tp:nomenclature><tp:treatment-sec sec-type="Notes"><title>Notes</title><p>A Neotropical genus with approximately 51 known species (<xref ref-type="bibr" rid="B8028353">Schoolmeesters 2022</xref>), which are easily identified using the taxonomic keys published by <xref ref-type="bibr" rid="B8027494">Edmonds and Zidek (2010)</xref>. This genus is known to be attracted to carcasses and be captured in flight intercept traps (<xref ref-type="bibr" rid="B8028478">Vaz-de-Mello 1999</xref>). Usually found in fresh carrion at dusk periods (<xref ref-type="bibr" rid="B8027893">Halffter and Matthews 1966</xref>). For the identification of species, the following works were mainly used: <xref ref-type="bibr" rid="B8027494">Edmonds and Zidek (2010)</xref>. Three species were identified in our study: <italic><tp:taxon-name><tp:taxon-name-part taxon-name-part-type="genus" reg="Coprophanaeus">Coprophanaeus</tp:taxon-name-part><tp:taxon-name-part taxon-name-part-type="species" reg="degallieri">degallieri</tp:taxon-name-part></tp:taxon-name></italic> Arnaud, 1997, <italic><tp:taxon-name><tp:taxon-name-part taxon-name-part-type="genus" reg="Coprophanaeus">C.</tp:taxon-name-part><tp:taxon-name-part taxon-name-part-type="species" reg="jasius">jasius</tp:taxon-name-part></tp:taxon-name></italic> (Olivier, 1789) and <italic><tp:taxon-name><tp:taxon-name-part taxon-name-part-type="genus" reg="Coprophanaeus">C.</tp:taxon-name-part><tp:taxon-name-part taxon-name-part-type="species" reg="lancifer">lancifer</tp:taxon-name-part></tp:taxon-name></italic> (Linnaeus, 1767) (Fig. <xref ref-type="fig" rid="F8028878">3</xref>A-C).</p></tp:treatment-sec><tp:treatment-sec><!--Section generated to contain objects referenced in tp:taxon-treatment.--><fig id="F8028878" position="float" orientation="portrait"><object-id xmlns:xlink="http://www.w3.org/1999/xlink" content-type="arpha" xlink:type="simple">9444B0CA-A99A-5F98-80A1-8D21F334C3B5</object-id><object-id xmlns:xlink="http://www.w3.org/1999/xlink" content-type="doi" xlink:type="simple">10.3897/BDJ.11.e96101.figure3</object-id><label>Figure 3.</label><caption><p>Dorsal habitus of dung beetle species collected in the Tapajós National Forest and/or Carajás National Forest. <bold>A</bold> <italic><tp:taxon-name><tp:taxon-name-part taxon-name-part-type="genus" reg="Coprophanaeus">Coprophanaeus</tp:taxon-name-part><tp:taxon-name-part taxon-name-part-type="species" reg="degallieri">degallieri</tp:taxon-name-part></tp:taxon-name></italic> Arnaud, 1997; <bold>B</bold> <italic><tp:taxon-name><tp:taxon-name-part taxon-name-part-type="genus" reg="Coprophanaeus">Coprophanaeus</tp:taxon-name-part><tp:taxon-name-part taxon-name-part-type="species" reg="jasius">jasius</tp:taxon-name-part></tp:taxon-name></italic> (Olivier, 1789); <bold>C</bold> <italic><tp:taxon-name><tp:taxon-name-part taxon-name-part-type="genus" reg="Coprophanaeus">Coprophanaeus</tp:taxon-name-part><tp:taxon-name-part taxon-name-part-type="species" reg="lancifer">lancifer</tp:taxon-name-part></tp:taxon-name></italic> (Linnaeus, 1767); <bold>D</bold> <italic><tp:taxon-name><tp:taxon-name-part taxon-name-part-type="genus" reg="Cryptocanthon">Cryptocanthon</tp:taxon-name-part><tp:taxon-name-part taxon-name-part-type="species" reg="campbellorum">campbellorum</tp:taxon-name-part></tp:taxon-name></italic> Howden, 1973; <bold>E</bold> <italic><tp:taxon-name><tp:taxon-name-part taxon-name-part-type="genus" reg="Deltochilum">Deltochilum</tp:taxon-name-part><tp:taxon-name-part taxon-name-part-type="species" reg="anceladus">anceladus</tp:taxon-name-part></tp:taxon-name></italic> Kolbe, 1893; <bold>F</bold> <italic><tp:taxon-name><tp:taxon-name-part taxon-name-part-type="genus" reg="Deltochilum">Deltochilum</tp:taxon-name-part><tp:taxon-name-part taxon-name-part-type="species" reg="orbiculare">orbiculare</tp:taxon-name-part></tp:taxon-name></italic> Lansberge, 1874; <bold>G</bold> <italic><tp:taxon-name><tp:taxon-name-part taxon-name-part-type="genus" reg="Deltochilum">Deltochilum</tp:taxon-name-part><tp:taxon-name-part taxon-name-part-type="species" reg="orbignyi">orbignyi</tp:taxon-name-part><tp:taxon-name-part taxon-name-part-type="subspecies" reg="amazonicum">amazonicum</tp:taxon-name-part></tp:taxon-name></italic> Bates, 1887; <bold>H</bold> <italic><tp:taxon-name><tp:taxon-name-part taxon-name-part-type="genus" reg="Dichotomius">Dichotomius</tp:taxon-name-part><tp:taxon-name-part taxon-name-part-type="species" reg="cuprinus">cuprinus</tp:taxon-name-part></tp:taxon-name></italic> (Felsche, 1901); <bold>I</bold> <italic><tp:taxon-name><tp:taxon-name-part taxon-name-part-type="genus" reg="Dichotomius">Dichotomius</tp:taxon-name-part><tp:taxon-name-part taxon-name-part-type="species" reg="mamillatus">mamillatus</tp:taxon-name-part></tp:taxon-name></italic> (Felsche, 1901); <bold>J</bold> <italic><tp:taxon-name><tp:taxon-name-part taxon-name-part-type="genus" reg="Dichotomius">Dichotomius</tp:taxon-name-part><tp:taxon-name-part taxon-name-part-type="species" reg="melzeri">melzeri</tp:taxon-name-part></tp:taxon-name></italic> (Luederwaldt, 1922); <bold>L</bold> <italic><tp:taxon-name><tp:taxon-name-part taxon-name-part-type="genus" reg="Dichotomius">Dichotomius</tp:taxon-name-part><tp:taxon-name-part taxon-name-part-type="species" reg="nisus">nisus</tp:taxon-name-part></tp:taxon-name></italic> (Olivier, 1789); <bold>M</bold> <italic><tp:taxon-name><tp:taxon-name-part taxon-name-part-type="genus" reg="Dichotomius">Dichotomius</tp:taxon-name-part><tp:taxon-name-part taxon-name-part-type="species" reg="pelamon">pelamon</tp:taxon-name-part></tp:taxon-name></italic> (Harold, 1869); <bold>N</bold> <italic><tp:taxon-name><tp:taxon-name-part taxon-name-part-type="genus" reg="Dichotomius">Dichotomius</tp:taxon-name-part><tp:taxon-name-part taxon-name-part-type="species" reg="worontzowi">worontzowi</tp:taxon-name-part></tp:taxon-name></italic> (Pereira, 1942); <bold>O</bold> <italic><tp:taxon-name><tp:taxon-name-part taxon-name-part-type="genus" reg="Eurysternus">Eurysternus</tp:taxon-name-part><tp:taxon-name-part taxon-name-part-type="species" reg="arnaudi">arnaudi</tp:taxon-name-part></tp:taxon-name></italic> Génier, 2009; <bold>P</bold> <italic><tp:taxon-name><tp:taxon-name-part taxon-name-part-type="genus" reg="Eurysternus">Eurysternus</tp:taxon-name-part><tp:taxon-name-part taxon-name-part-type="species" reg="atrosericus">atrosericus</tp:taxon-name-part></tp:taxon-name></italic> Génier, 2009; <bold>Q</bold> <italic><tp:taxon-name><tp:taxon-name-part taxon-name-part-type="genus" reg="Eurysternus">Eurysternus</tp:taxon-name-part><tp:taxon-name-part taxon-name-part-type="species" reg="balachowski">balachowski</tp:taxon-name-part></tp:taxon-name></italic> Halffter &amp; Halffter, 1977. Scale bar: 1 mm.</p></caption><graphic xmlns:xlink="http://www.w3.org/1999/xlink" xlink:href="bdj-11-e96101-g003.jpg" position="float" id="oo_715290.jpg" orientation="portrait" xlink:type="simple"><uri content-type="original_file" xlink:type="simple">https://binary.pensoft.net/fig/715290</uri></graphic></fig></tp:treatment-sec><ref-list><ref id="B8028353"><element-citation xmlns:xlink="http://www.w3.org/1999/xlink" publication-type="chapter" xlink:type="simple"><person-group person-group-type="author"><name name-style="western"><surname>Schoolmeesters</surname><given-names>P.</given-names></name></person-group><year>2022</year><chapter-title>Scarabs: World Scarabaeidae Database Species 2000 &amp; ITIS Catalogue of Life.</chapter-title><person-group person-group-type="editor"><name name-style="western"><surname>Roskov Y</surname></name><name name-style="western"><surname>Abucay L</surname></name><name name-style="western"><surname>Orrell T</surname></name><name name-style="western"><surname>Nicolson D</surname></name><name name-style="western"><surname>Flann C</surname></name><name name-style="western"><surname>Bailly N</surname></name><name name-style="western"><surname>Kirk P</surname></name><name name-style="western"><surname>Bourgoin T</surname></name><name name-style="western"><surname>DeWalt RE</surname></name><name name-style="western"><surname>Decock W</surname></name><name name-style="western"><surname>De Wever A</surname></name></person-group><source>Annual checklist digital resource at:<ext-link ext-link-type="uri" xlink:href="http://www.catalogueoflife.org/annual-checklist/2019/" xlink:type="simple"> http://www.catalogueoflife.org/annual-checklist/2019/</ext-link>. Species 2000: Naturalis</source></element-citation></ref><ref id="B8027494"><element-citation xmlns:xlink="http://www.w3.org/1999/xlink" publication-type="article" xlink:type="simple"><person-group person-group-type="author"><name name-style="western"><surname>Edmonds</surname><given-names>W. D.</given-names></name><name name-style="western"><surname>Zidek</surname><given-names>J.</given-names></name></person-group><year>2010</year><article-title>A taxonomic review of the neotropical genus <italic><tp:taxon-name><tp:taxon-name-part taxon-name-part-type="genus" reg="Coprophanaeus">Coprophanaeus</tp:taxon-name-part></tp:taxon-name></italic> Olsoufieff, 1924 (<tp:taxon-name><tp:taxon-name-part taxon-name-part-type="order">Coleoptera</tp:taxon-name-part></tp:taxon-name>: <tp:taxon-name><tp:taxon-name-part taxon-name-part-type="family">Scarabaeidae</tp:taxon-name-part></tp:taxon-name>, <tp:taxon-name><tp:taxon-name-part taxon-name-part-type="subfamily">Scarabaeinae</tp:taxon-name-part></tp:taxon-name>)</article-title><source><tp:taxon-name><tp:taxon-name-part taxon-name-part-type="class">Insecta</tp:taxon-name-part></tp:taxon-name> Mundi</source><volume>0129</volume><fpage>1</fpage><lpage>111</lpage></element-citation></ref><ref id="B8028478"><element-citation xmlns:xlink="http://www.w3.org/1999/xlink" publication-type="article" xlink:type="simple"><person-group person-group-type="author"><name name-style="western"><surname>Vaz-de-Mello</surname><given-names>F. Z.</given-names></name></person-group><year>1999</year><article-title><tp:taxon-name><tp:taxon-name-part taxon-name-part-type="family">Scarabaeidae</tp:taxon-name-part></tp:taxon-name> s. str. (<tp:taxon-name><tp:taxon-name-part taxon-name-part-type="order">Coleoptera</tp:taxon-name-part></tp:taxon-name>: <tp:taxon-name><tp:taxon-name-part taxon-name-part-type="superfamily">Scarabaeoidea</tp:taxon-name-part></tp:taxon-name>) de um fragmento de Floresta Amazônica no estado do Acre, Brasil. 1. Taxocenose</article-title><source>Anais da Sociedade Entomológica do Brasil</source><volume>28</volume><issue>3</issue><fpage>439</fpage><lpage>446</lpage><pub-id pub-id-type="doi">10.1590/S0301-80591999000300009</pub-id></element-citation></ref><ref id="B8027893"><element-citation xmlns:xlink="http://www.w3.org/1999/xlink" publication-type="article" xlink:type="simple"><person-group person-group-type="author"><name name-style="western"><surname>Halffter</surname><given-names>G.</given-names></name><name name-style="western"><surname>Matthews</surname><given-names>E. G.</given-names></name></person-group><year>1966</year><article-title>The natural history of dung beetles of the subfamily <tp:taxon-name><tp:taxon-name-part taxon-name-part-type="subfamily">Scarabaeinae</tp:taxon-name-part></tp:taxon-name></article-title><source>Folia Entomologica Mexicana</source><volume>12</volume><issue>14</issue><fpage>1</fpage><lpage>312</lpage></element-citation></ref></ref-list></tp:taxon-treatment>
