# Supplementary material for: Dung beetles from two sustainable-use protected forests in the Brazilian Amazon
Source: Biodivers Data J. 2023 Mar 16;11:e96101. doi: 10.3897/BDJ.11.e96101 (PMC10848333; doi:10.3897/BDJ.11.e96101)
Supplement: XML Treatment for Cryptocanthon [file BDJ.11.e96101-treatment7.xml]

<!DOCTYPE tp:taxon-treatment
  PUBLIC "-//TaxonX//DTD Taxonomic Treatment Publishing DTD v0 20100105//EN" "tax-treatment-NSO.dtd">
<tp:taxon-treatment xmlns:tp="http://www.plazi.org/taxpub"><tp:treatment-meta><mixed-citation publication-type="journal"><person-group><name><surname>Carvalho</surname><given-names>Edrielly C.</given-names></name><name><surname>Maldaner</surname><given-names>Maria Eduarda</given-names></name><name><surname>Costa-Silva</surname><given-names>Vinicius</given-names></name><name><surname>Sehn</surname><given-names>Heivanice</given-names></name><name><surname>Franquini</surname><given-names>Carol</given-names></name><name><surname>Campos</surname><given-names>Vinicius O.</given-names></name><name><surname>Seba</surname><given-names>Vinicius P.</given-names></name><name><surname>Maia</surname><given-names>Laís F.</given-names></name><name><surname>Vaz-de-Mello</surname><given-names>Fernando Z.</given-names></name><name><surname>França</surname><given-names>Filipe Machado</given-names></name></person-group><article-title>Dung beetles from two sustainable-use protected forests in the Brazilian Amazon</article-title><source>Biodivers Data J</source><day>16</day><month>03</month><year>2023</year><volume>11</volume><pub-id pub-id-type="doi">10.3897/BDJ.11.e96101</pub-id></mixed-citation></tp:treatment-meta><tp:nomenclature><tp:taxon-name>
              <object-id xmlns:xlink="http://www.w3.org/1999/xlink" content-type="arpha" xlink:type="simple">84631DC2-55F5-596F-8AEA-8E9A7750DF1C</object-id>
              <tp:taxon-name-part taxon-name-part-type="genus">Cryptocanthon</tp:taxon-name-part>
            </tp:taxon-name><tp:taxon-authority>Balthasar, 1942</tp:taxon-authority></tp:nomenclature><tp:treatment-sec sec-type="Notes"><title>Notes</title><p>This genus comprises around 43 species occurring from Brazil to Mexico (<xref ref-type="bibr" rid="B8362100">Arias and Medina 2014</xref>, <xref ref-type="bibr" rid="B8362110">Martínez-Revelo et al. 2020</xref>, <xref ref-type="bibr" rid="B8362144">Giraldo-Mendonza 2022</xref>). The only available information about their habitat describes specimens inhabiting the leaf litter of humid and tropical forests, both in mountains and low altitudes (<xref ref-type="bibr" rid="B8027373">Cook 2002</xref>). For the identification of the species, the following works were mainly used: <xref ref-type="bibr" rid="B8027373">Cook (2002)</xref>. <italic><tp:taxon-name><tp:taxon-name-part taxon-name-part-type="genus" reg="Cryptocanthon">Cryptocanthon</tp:taxon-name-part><tp:taxon-name-part taxon-name-part-type="species" reg="campbellorum">campbellorum</tp:taxon-name-part></tp:taxon-name></italic> Howden, 1973 (Fig. <xref ref-type="fig" rid="F8028878">3</xref>D) was the only species, which is usually collected in leaf litter, with flight interception and pitfall traps baited with human faeces (<xref ref-type="bibr" rid="B8027373">Cook 2002</xref>).</p></tp:treatment-sec><tp:treatment-sec><!--Section generated to contain objects referenced in tp:taxon-treatment.--><fig id="F8028878" position="float" orientation="portrait"><object-id xmlns:xlink="http://www.w3.org/1999/xlink" content-type="arpha" xlink:type="simple">9444B0CA-A99A-5F98-80A1-8D21F334C3B5</object-id><object-id xmlns:xlink="http://www.w3.org/1999/xlink" content-type="doi" xlink:type="simple">10.3897/BDJ.11.e96101.figure3</object-id><label>Figure 3.</label><caption><p>Dorsal habitus of dung beetle species collected in the Tapajós National Forest and/or Carajás National Forest. <bold>A</bold> <italic><tp:taxon-name><tp:taxon-name-part taxon-name-part-type="genus" reg="Coprophanaeus">Coprophanaeus</tp:taxon-name-part><tp:taxon-name-part taxon-name-part-type="species" reg="degallieri">degallieri</tp:taxon-name-part></tp:taxon-name></italic> Arnaud, 1997; <bold>B</bold> <italic><tp:taxon-name><tp:taxon-name-part taxon-name-part-type="genus" reg="Coprophanaeus">Coprophanaeus</tp:taxon-name-part><tp:taxon-name-part taxon-name-part-type="species" reg="jasius">jasius</tp:taxon-name-part></tp:taxon-name></italic> (Olivier, 1789); <bold>C</bold> <italic><tp:taxon-name><tp:taxon-name-part taxon-name-part-type="genus" reg="Coprophanaeus">Coprophanaeus</tp:taxon-name-part><tp:taxon-name-part taxon-name-part-type="species" reg="lancifer">lancifer</tp:taxon-name-part></tp:taxon-name></italic> (Linnaeus, 1767); <bold>D</bold> <italic><tp:taxon-name><tp:taxon-name-part taxon-name-part-type="genus" reg="Cryptocanthon">Cryptocanthon</tp:taxon-name-part><tp:taxon-name-part taxon-name-part-type="species" reg="campbellorum">campbellorum</tp:taxon-name-part></tp:taxon-name></italic> Howden, 1973; <bold>E</bold> <italic><tp:taxon-name><tp:taxon-name-part taxon-name-part-type="genus" reg="Deltochilum">Deltochilum</tp:taxon-name-part><tp:taxon-name-part taxon-name-part-type="species" reg="anceladus">anceladus</tp:taxon-name-part></tp:taxon-name></italic> Kolbe, 1893; <bold>F</bold> <italic><tp:taxon-name><tp:taxon-name-part taxon-name-part-type="genus" reg="Deltochilum">Deltochilum</tp:taxon-name-part><tp:taxon-name-part taxon-name-part-type="species" reg="orbiculare">orbiculare</tp:taxon-name-part></tp:taxon-name></italic> Lansberge, 1874; <bold>G</bold> <italic><tp:taxon-name><tp:taxon-name-part taxon-name-part-type="genus" reg="Deltochilum">Deltochilum</tp:taxon-name-part><tp:taxon-name-part taxon-name-part-type="species" reg="orbignyi">orbignyi</tp:taxon-name-part><tp:taxon-name-part taxon-name-part-type="subspecies" reg="amazonicum">amazonicum</tp:taxon-name-part></tp:taxon-name></italic> Bates, 1887; <bold>H</bold> <italic><tp:taxon-name><tp:taxon-name-part taxon-name-part-type="genus" reg="Dichotomius">Dichotomius</tp:taxon-name-part><tp:taxon-name-part taxon-name-part-type="species" reg="cuprinus">cuprinus</tp:taxon-name-part></tp:taxon-name></italic> (Felsche, 1901); <bold>I</bold> <italic><tp:taxon-name><tp:taxon-name-part taxon-name-part-type="genus" reg="Dichotomius">Dichotomius</tp:taxon-name-part><tp:taxon-name-part taxon-name-part-type="species" reg="mamillatus">mamillatus</tp:taxon-name-part></tp:taxon-name></italic> (Felsche, 1901); <bold>J</bold> <italic><tp:taxon-name><tp:taxon-name-part taxon-name-part-type="genus" reg="Dichotomius">Dichotomius</tp:taxon-name-part><tp:taxon-name-part taxon-name-part-type="species" reg="melzeri">melzeri</tp:taxon-name-part></tp:taxon-name></italic> (Luederwaldt, 1922); <bold>L</bold> <italic><tp:taxon-name><tp:taxon-name-part taxon-name-part-type="genus" reg="Dichotomius">Dichotomius</tp:taxon-name-part><tp:taxon-name-part taxon-name-part-type="species" reg="nisus">nisus</tp:taxon-name-part></tp:taxon-name></italic> (Olivier, 1789); <bold>M</bold> <italic><tp:taxon-name><tp:taxon-name-part taxon-name-part-type="genus" reg="Dichotomius">Dichotomius</tp:taxon-name-part><tp:taxon-name-part taxon-name-part-type="species" reg="pelamon">pelamon</tp:taxon-name-part></tp:taxon-name></italic> (Harold, 1869); <bold>N</bold> <italic><tp:taxon-name><tp:taxon-name-part taxon-name-part-type="genus" reg="Dichotomius">Dichotomius</tp:taxon-name-part><tp:taxon-name-part taxon-name-part-type="species" reg="worontzowi">worontzowi</tp:taxon-name-part></tp:taxon-name></italic> (Pereira, 1942); <bold>O</bold> <italic><tp:taxon-name><tp:taxon-name-part taxon-name-part-type="genus" reg="Eurysternus">Eurysternus</tp:taxon-name-part><tp:taxon-name-part taxon-name-part-type="species" reg="arnaudi">arnaudi</tp:taxon-name-part></tp:taxon-name></italic> Génier, 2009; <bold>P</bold> <italic><tp:taxon-name><tp:taxon-name-part taxon-name-part-type="genus" reg="Eurysternus">Eurysternus</tp:taxon-name-part><tp:taxon-name-part taxon-name-part-type="species" reg="atrosericus">atrosericus</tp:taxon-name-part></tp:taxon-name></italic> Génier, 2009; <bold>Q</bold> <italic><tp:taxon-name><tp:taxon-name-part taxon-name-part-type="genus" reg="Eurysternus">Eurysternus</tp:taxon-name-part><tp:taxon-name-part taxon-name-part-type="species" reg="balachowski">balachowski</tp:taxon-name-part></tp:taxon-name></italic> Halffter &amp; Halffter, 1977. Scale bar: 1 mm.</p></caption><graphic xmlns:xlink="http://www.w3.org/1999/xlink" xlink:href="bdj-11-e96101-g003.jpg" position="float" id="oo_715290.jpg" orientation="portrait" xlink:type="simple"><uri content-type="original_file" xlink:type="simple">https://binary.pensoft.net/fig/715290</uri></graphic></fig></tp:treatment-sec><ref-list><ref id="B8362100"><element-citation xmlns:xlink="http://www.w3.org/1999/xlink" publication-type="article" xlink:type="simple"><person-group person-group-type="author"><name name-style="western"><surname>Arias</surname><given-names>J</given-names></name><name name-style="western"><surname>Medina</surname><given-names>C</given-names></name></person-group><year>2014</year><article-title>Tres nuevas especies de <italic><tp:taxon-name><tp:taxon-name-part taxon-name-part-type="genus" reg="Cryptocanthon">Cryptocanthon</tp:taxon-name-part></tp:taxon-name></italic> Balthasar, 1942 (<tp:taxon-name><tp:taxon-name-part taxon-name-part-type="order">Coleoptera</tp:taxon-name-part></tp:taxon-name>: <tp:taxon-name><tp:taxon-name-part taxon-name-part-type="family">Scarabaeidae</tp:taxon-name-part></tp:taxon-name>: <tp:taxon-name><tp:taxon-name-part taxon-name-part-type="subfamily">Scarabaeinae</tp:taxon-name-part></tp:taxon-name>) para Colombia</article-title><source>Caldasia</source><volume>36</volume><issue>1</issue><fpage>165</fpage><lpage>180</lpage><pub-id pub-id-type="doi">10.15446/caldasia.v36n1.43898</pub-id></element-citation></ref><ref id="B8362110"><element-citation xmlns:xlink="http://www.w3.org/1999/xlink" publication-type="article" xlink:type="simple"><person-group person-group-type="author"><name name-style="western"><surname>Martínez-Revelo</surname><given-names>D</given-names></name><name name-style="western"><surname>Torres</surname><given-names>E</given-names></name><name name-style="western"><surname>Neita-Moreno</surname><given-names>J</given-names></name></person-group><year>2020</year><article-title>El género <italic><tp:taxon-name><tp:taxon-name-part taxon-name-part-type="genus" reg="Cryptocanthon">Cryptocanthon</tp:taxon-name-part></tp:taxon-name></italic> (<tp:taxon-name><tp:taxon-name-part taxon-name-part-type="order">Coleoptera</tp:taxon-name-part></tp:taxon-name>: <tp:taxon-name><tp:taxon-name-part taxon-name-part-type="family">Scarabaeidae</tp:taxon-name-part></tp:taxon-name>) en Colombia: descripción de especies nuevas, distribución geográfica y conservación</article-title><source>Revista mexicana de biodiversidad</source><volume>91</volume><fpage>2</fpage><lpage>28</lpage><pub-id pub-id-type="doi">10.22201/ib.20078706e.2020.91.3156</pub-id></element-citation></ref><ref id="B8362144"><element-citation xmlns:xlink="http://www.w3.org/1999/xlink" publication-type="article" xlink:type="simple"><person-group person-group-type="author"><name name-style="western"><surname>Giraldo-Mendonza</surname><given-names>A</given-names></name></person-group><year>2022</year><article-title>A new species of the genus <italic><tp:taxon-name><tp:taxon-name-part taxon-name-part-type="genus" reg="Cryptocanthon">Cryptocanthon</tp:taxon-name-part></tp:taxon-name></italic> from Peru (<tp:taxon-name><tp:taxon-name-part taxon-name-part-type="order">Coleoptera</tp:taxon-name-part></tp:taxon-name>: <tp:taxon-name><tp:taxon-name-part taxon-name-part-type="family">Scarabaeidae</tp:taxon-name-part></tp:taxon-name>: <tp:taxon-name><tp:taxon-name-part taxon-name-part-type="subfamily">Scarabaeinae</tp:taxon-name-part></tp:taxon-name>)</article-title><source>Acta zoológica mexicana</source><volume>38</volume><fpage>1</fpage><lpage>11</lpage><pub-id pub-id-type="doi">10.21829/azm.2022.3812443</pub-id></element-citation></ref><ref id="B8027373"><element-citation xmlns:xlink="http://www.w3.org/1999/xlink" publication-type="article" xlink:type="simple"><person-group person-group-type="author"><name name-style="western"><surname>Cook</surname><given-names>J.</given-names></name></person-group><year>2002</year><article-title>A revision of the neotropical genus <italic><tp:taxon-name><tp:taxon-name-part taxon-name-part-type="genus" reg="Cryptocanthon">Cryptocanthon</tp:taxon-name-part></tp:taxon-name></italic> Balthasar (<tp:taxon-name><tp:taxon-name-part taxon-name-part-type="order">Coleoptera</tp:taxon-name-part></tp:taxon-name>: <tp:taxon-name><tp:taxon-name-part taxon-name-part-type="family">Scarabaeidae</tp:taxon-name-part></tp:taxon-name>: <tp:taxon-name><tp:taxon-name-part taxon-name-part-type="subfamily">Scarabaeinae</tp:taxon-name-part></tp:taxon-name>)</article-title><source>The Coleopterists Bulletin</source><volume>56</volume><fpage>3</fpage><lpage>96</lpage><pub-id pub-id-type="doi">10.1649/0010-065X(2002)56</pub-id></element-citation></ref></ref-list></tp:taxon-treatment>
