# Supplementary material for: Dung beetles from two sustainable-use protected forests in the Brazilian Amazon
Source: Biodivers Data J. 2023 Mar 16;11:e96101. doi: 10.3897/BDJ.11.e96101 (PMC10848333; doi:10.3897/BDJ.11.e96101)
Supplement: XML Treatment for Deltochilum [file BDJ.11.e96101-treatment8.xml]

<!DOCTYPE tp:taxon-treatment
  PUBLIC "-//TaxonX//DTD Taxonomic Treatment Publishing DTD v0 20100105//EN" "tax-treatment-NSO.dtd">
<tp:taxon-treatment xmlns:tp="http://www.plazi.org/taxpub"><tp:treatment-meta><mixed-citation publication-type="journal"><person-group><name><surname>Carvalho</surname><given-names>Edrielly C.</given-names></name><name><surname>Maldaner</surname><given-names>Maria Eduarda</given-names></name><name><surname>Costa-Silva</surname><given-names>Vinicius</given-names></name><name><surname>Sehn</surname><given-names>Heivanice</given-names></name><name><surname>Franquini</surname><given-names>Carol</given-names></name><name><surname>Campos</surname><given-names>Vinicius O.</given-names></name><name><surname>Seba</surname><given-names>Vinicius P.</given-names></name><name><surname>Maia</surname><given-names>Laís F.</given-names></name><name><surname>Vaz-de-Mello</surname><given-names>Fernando Z.</given-names></name><name><surname>França</surname><given-names>Filipe Machado</given-names></name></person-group><article-title>Dung beetles from two sustainable-use protected forests in the Brazilian Amazon</article-title><source>Biodivers Data J</source><day>16</day><month>03</month><year>2023</year><volume>11</volume><pub-id pub-id-type="doi">10.3897/BDJ.11.e96101</pub-id></mixed-citation></tp:treatment-meta><tp:nomenclature><tp:taxon-name>
              <object-id xmlns:xlink="http://www.w3.org/1999/xlink" content-type="arpha" xlink:type="simple">9481482D-27D2-5F30-9322-0553AF209307</object-id>
              <tp:taxon-name-part taxon-name-part-type="genus">Deltochilum</tp:taxon-name-part>
            </tp:taxon-name><tp:taxon-authority>Eschscholtz, 1822</tp:taxon-authority></tp:nomenclature><tp:treatment-sec sec-type="Notes"><title>Notes</title><p>This is a very diverse genus of the Americas, with approximately 115 described species (<xref ref-type="bibr" rid="B8027839">González-Alvarado and Vaz-de-Mello 2021</xref>). <italic><tp:taxon-name><tp:taxon-name-part taxon-name-part-type="genus" reg="Deltochilum">Deltochilum</tp:taxon-name-part></tp:taxon-name></italic> individuals are mostly nocturnal and often found in temperate, tropical and subtropical forests (<xref ref-type="bibr" rid="B8027893">Halffter and Matthews 1966</xref>). <italic><tp:taxon-name><tp:taxon-name-part taxon-name-part-type="genus" reg="Deltohyboma">Deltohyboma</tp:taxon-name-part></tp:taxon-name></italic> is currently the most challenging subgenus, which has been recently revised with several new species (<xref ref-type="bibr" rid="B8027839">González-Alvarado and Vaz-de-Mello 2021</xref>). For the identification of the species, the following works were mainly used: <xref ref-type="bibr" rid="B8027839">González-Alvarado and Vaz-de-Mello (2021)</xref>. Seven species were identified through our study: <italic><tp:taxon-name><tp:taxon-name-part taxon-name-part-type="genus" reg="Deltochilum">Deltochilum</tp:taxon-name-part><tp:taxon-name-part taxon-name-part-type="species" reg="enceladus">enceladus</tp:taxon-name-part></tp:taxon-name></italic> Kolbe, 1893, <italic><tp:taxon-name><tp:taxon-name-part taxon-name-part-type="genus" reg="Deltochilum">D.</tp:taxon-name-part></tp:taxon-name></italic> gp. <italic><tp:taxon-name><tp:taxon-name-part taxon-name-part-type="genus" reg="Deltochilum"/><tp:taxon-name-part taxon-name-part-type="species" reg="aspericolle">aspericolle</tp:taxon-name-part></tp:taxon-name></italic>, <italic><tp:taxon-name><tp:taxon-name-part taxon-name-part-type="genus" reg="Deltochilum">D.</tp:taxon-name-part></tp:taxon-name></italic> gp. <italic><tp:taxon-name><tp:taxon-name-part taxon-name-part-type="genus" reg="Deltochilum"/><tp:taxon-name-part taxon-name-part-type="species" reg="guyanense">guyanense</tp:taxon-name-part></tp:taxon-name></italic>, <italic><tp:taxon-name><tp:taxon-name-part taxon-name-part-type="genus" reg="Deltochilum">D.</tp:taxon-name-part></tp:taxon-name></italic> gp. <italic><tp:taxon-name><tp:taxon-name-part taxon-name-part-type="genus" reg="Deltochilum"/><tp:taxon-name-part taxon-name-part-type="species" reg="sextuberculatum">sextuberculatum</tp:taxon-name-part></tp:taxon-name></italic>, <italic><tp:taxon-name><tp:taxon-name-part taxon-name-part-type="genus" reg="Deltochilum">D.</tp:taxon-name-part><tp:taxon-name-part taxon-name-part-type="species" reg="orbiculare">orbiculare</tp:taxon-name-part></tp:taxon-name></italic> van Lansberge, 1874, <italic><tp:taxon-name><tp:taxon-name-part taxon-name-part-type="genus" reg="Deltochilum">D.</tp:taxon-name-part><tp:taxon-name-part taxon-name-part-type="species" reg="orbignyi">orbignyi</tp:taxon-name-part><tp:taxon-name-part taxon-name-part-type="subspecies" reg="amazonicum">amazonicum</tp:taxon-name-part></tp:taxon-name></italic> Bates, 1887 and <italic><tp:taxon-name><tp:taxon-name-part taxon-name-part-type="genus" reg="Deltochilum">Deltochilum</tp:taxon-name-part></tp:taxon-name></italic> sp. 1 (Fig. <xref ref-type="fig" rid="F8028878">3</xref>E-G).</p></tp:treatment-sec><tp:treatment-sec><!--Section generated to contain objects referenced in tp:taxon-treatment.--><fig id="F8028878" position="float" orientation="portrait"><object-id xmlns:xlink="http://www.w3.org/1999/xlink" content-type="arpha" xlink:type="simple">9444B0CA-A99A-5F98-80A1-8D21F334C3B5</object-id><object-id xmlns:xlink="http://www.w3.org/1999/xlink" content-type="doi" xlink:type="simple">10.3897/BDJ.11.e96101.figure3</object-id><label>Figure 3.</label><caption><p>Dorsal habitus of dung beetle species collected in the Tapajós National Forest and/or Carajás National Forest. <bold>A</bold> <italic><tp:taxon-name><tp:taxon-name-part taxon-name-part-type="genus" reg="Coprophanaeus">Coprophanaeus</tp:taxon-name-part><tp:taxon-name-part taxon-name-part-type="species" reg="degallieri">degallieri</tp:taxon-name-part></tp:taxon-name></italic> Arnaud, 1997; <bold>B</bold> <italic><tp:taxon-name><tp:taxon-name-part taxon-name-part-type="genus" reg="Coprophanaeus">Coprophanaeus</tp:taxon-name-part><tp:taxon-name-part taxon-name-part-type="species" reg="jasius">jasius</tp:taxon-name-part></tp:taxon-name></italic> (Olivier, 1789); <bold>C</bold> <italic><tp:taxon-name><tp:taxon-name-part taxon-name-part-type="genus" reg="Coprophanaeus">Coprophanaeus</tp:taxon-name-part><tp:taxon-name-part taxon-name-part-type="species" reg="lancifer">lancifer</tp:taxon-name-part></tp:taxon-name></italic> (Linnaeus, 1767); <bold>D</bold> <italic><tp:taxon-name><tp:taxon-name-part taxon-name-part-type="genus" reg="Cryptocanthon">Cryptocanthon</tp:taxon-name-part><tp:taxon-name-part taxon-name-part-type="species" reg="campbellorum">campbellorum</tp:taxon-name-part></tp:taxon-name></italic> Howden, 1973; <bold>E</bold> <italic><tp:taxon-name><tp:taxon-name-part taxon-name-part-type="genus" reg="Deltochilum">Deltochilum</tp:taxon-name-part><tp:taxon-name-part taxon-name-part-type="species" reg="anceladus">anceladus</tp:taxon-name-part></tp:taxon-name></italic> Kolbe, 1893; <bold>F</bold> <italic><tp:taxon-name><tp:taxon-name-part taxon-name-part-type="genus" reg="Deltochilum">Deltochilum</tp:taxon-name-part><tp:taxon-name-part taxon-name-part-type="species" reg="orbiculare">orbiculare</tp:taxon-name-part></tp:taxon-name></italic> Lansberge, 1874; <bold>G</bold> <italic><tp:taxon-name><tp:taxon-name-part taxon-name-part-type="genus" reg="Deltochilum">Deltochilum</tp:taxon-name-part><tp:taxon-name-part taxon-name-part-type="species" reg="orbignyi">orbignyi</tp:taxon-name-part><tp:taxon-name-part taxon-name-part-type="subspecies" reg="amazonicum">amazonicum</tp:taxon-name-part></tp:taxon-name></italic> Bates, 1887; <bold>H</bold> <italic><tp:taxon-name><tp:taxon-name-part taxon-name-part-type="genus" reg="Dichotomius">Dichotomius</tp:taxon-name-part><tp:taxon-name-part taxon-name-part-type="species" reg="cuprinus">cuprinus</tp:taxon-name-part></tp:taxon-name></italic> (Felsche, 1901); <bold>I</bold> <italic><tp:taxon-name><tp:taxon-name-part taxon-name-part-type="genus" reg="Dichotomius">Dichotomius</tp:taxon-name-part><tp:taxon-name-part taxon-name-part-type="species" reg="mamillatus">mamillatus</tp:taxon-name-part></tp:taxon-name></italic> (Felsche, 1901); <bold>J</bold> <italic><tp:taxon-name><tp:taxon-name-part taxon-name-part-type="genus" reg="Dichotomius">Dichotomius</tp:taxon-name-part><tp:taxon-name-part taxon-name-part-type="species" reg="melzeri">melzeri</tp:taxon-name-part></tp:taxon-name></italic> (Luederwaldt, 1922); <bold>L</bold> <italic><tp:taxon-name><tp:taxon-name-part taxon-name-part-type="genus" reg="Dichotomius">Dichotomius</tp:taxon-name-part><tp:taxon-name-part taxon-name-part-type="species" reg="nisus">nisus</tp:taxon-name-part></tp:taxon-name></italic> (Olivier, 1789); <bold>M</bold> <italic><tp:taxon-name><tp:taxon-name-part taxon-name-part-type="genus" reg="Dichotomius">Dichotomius</tp:taxon-name-part><tp:taxon-name-part taxon-name-part-type="species" reg="pelamon">pelamon</tp:taxon-name-part></tp:taxon-name></italic> (Harold, 1869); <bold>N</bold> <italic><tp:taxon-name><tp:taxon-name-part taxon-name-part-type="genus" reg="Dichotomius">Dichotomius</tp:taxon-name-part><tp:taxon-name-part taxon-name-part-type="species" reg="worontzowi">worontzowi</tp:taxon-name-part></tp:taxon-name></italic> (Pereira, 1942); <bold>O</bold> <italic><tp:taxon-name><tp:taxon-name-part taxon-name-part-type="genus" reg="Eurysternus">Eurysternus</tp:taxon-name-part><tp:taxon-name-part taxon-name-part-type="species" reg="arnaudi">arnaudi</tp:taxon-name-part></tp:taxon-name></italic> Génier, 2009; <bold>P</bold> <italic><tp:taxon-name><tp:taxon-name-part taxon-name-part-type="genus" reg="Eurysternus">Eurysternus</tp:taxon-name-part><tp:taxon-name-part taxon-name-part-type="species" reg="atrosericus">atrosericus</tp:taxon-name-part></tp:taxon-name></italic> Génier, 2009; <bold>Q</bold> <italic><tp:taxon-name><tp:taxon-name-part taxon-name-part-type="genus" reg="Eurysternus">Eurysternus</tp:taxon-name-part><tp:taxon-name-part taxon-name-part-type="species" reg="balachowski">balachowski</tp:taxon-name-part></tp:taxon-name></italic> Halffter &amp; Halffter, 1977. Scale bar: 1 mm.</p></caption><graphic xmlns:xlink="http://www.w3.org/1999/xlink" xlink:href="bdj-11-e96101-g003.jpg" position="float" id="oo_715290.jpg" orientation="portrait" xlink:type="simple"><uri content-type="original_file" xlink:type="simple">https://binary.pensoft.net/fig/715290</uri></graphic></fig></tp:treatment-sec><ref-list><ref id="B8027839"><element-citation xmlns:xlink="http://www.w3.org/1999/xlink" publication-type="article" xlink:type="simple"><person-group person-group-type="author"><name name-style="western"><surname>González-Alvarado</surname><given-names>A.</given-names></name><name name-style="western"><surname>Vaz-de-Mello</surname><given-names>F. Z.</given-names></name></person-group><year>2021</year><article-title>Towards a comprehensive taxonomic revision of the Neotropical dung beetle subgenus <tp:taxon-name><tp:taxon-name-part taxon-name-part-type="genus" reg="Deltochilum">Deltochilum</tp:taxon-name-part> (<tp:taxon-name-part taxon-name-part-type="subgenus" reg="Deltohyboma">Deltohyboma</tp:taxon-name-part>)</tp:taxon-name> Lane, 1946 (<tp:taxon-name><tp:taxon-name-part taxon-name-part-type="order">Coleoptera</tp:taxon-name-part></tp:taxon-name>: <tp:taxon-name><tp:taxon-name-part taxon-name-part-type="family">Scarabaeidae</tp:taxon-name-part></tp:taxon-name>: <tp:taxon-name><tp:taxon-name-part taxon-name-part-type="subfamily">Scarabaeinae</tp:taxon-name-part></tp:taxon-name>): Division into species-groups</article-title><source>PLOS One</source><volume>16</volume><issue>1</issue><pub-id pub-id-type="doi">10.1371/journal.pone.0244657</pub-id></element-citation></ref><ref id="B8027893"><element-citation xmlns:xlink="http://www.w3.org/1999/xlink" publication-type="article" xlink:type="simple"><person-group person-group-type="author"><name name-style="western"><surname>Halffter</surname><given-names>G.</given-names></name><name name-style="western"><surname>Matthews</surname><given-names>E. G.</given-names></name></person-group><year>1966</year><article-title>The natural history of dung beetles of the subfamily <tp:taxon-name><tp:taxon-name-part taxon-name-part-type="subfamily">Scarabaeinae</tp:taxon-name-part></tp:taxon-name></article-title><source>Folia Entomologica Mexicana</source><volume>12</volume><issue>14</issue><fpage>1</fpage><lpage>312</lpage></element-citation></ref></ref-list></tp:taxon-treatment>
