# Supplementary material for: Dung beetles from two sustainable-use protected forests in the Brazilian Amazon
Source: Biodivers Data J. 2023 Mar 16;11:e96101. doi: 10.3897/BDJ.11.e96101 (PMC10848333; doi:10.3897/BDJ.11.e96101)
Supplement: XML Treatment for Hansreia [file BDJ.11.e96101-treatment12.xml]

<!DOCTYPE tp:taxon-treatment
  PUBLIC "-//TaxonX//DTD Taxonomic Treatment Publishing DTD v0 20100105//EN" "tax-treatment-NSO.dtd">
<tp:taxon-treatment xmlns:tp="http://www.plazi.org/taxpub"><tp:treatment-meta><mixed-citation publication-type="journal"><person-group><name><surname>Carvalho</surname><given-names>Edrielly C.</given-names></name><name><surname>Maldaner</surname><given-names>Maria Eduarda</given-names></name><name><surname>Costa-Silva</surname><given-names>Vinicius</given-names></name><name><surname>Sehn</surname><given-names>Heivanice</given-names></name><name><surname>Franquini</surname><given-names>Carol</given-names></name><name><surname>Campos</surname><given-names>Vinicius O.</given-names></name><name><surname>Seba</surname><given-names>Vinicius P.</given-names></name><name><surname>Maia</surname><given-names>Laís F.</given-names></name><name><surname>Vaz-de-Mello</surname><given-names>Fernando Z.</given-names></name><name><surname>França</surname><given-names>Filipe Machado</given-names></name></person-group><article-title>Dung beetles from two sustainable-use protected forests in the Brazilian Amazon</article-title><source>Biodivers Data J</source><day>16</day><month>03</month><year>2023</year><volume>11</volume><pub-id pub-id-type="doi">10.3897/BDJ.11.e96101</pub-id></mixed-citation></tp:treatment-meta><tp:nomenclature><tp:taxon-name>
              <object-id xmlns:xlink="http://www.w3.org/1999/xlink" content-type="arpha" xlink:type="simple">8113E838-9910-533E-8985-544E7E8CFF6A</object-id>
              <tp:taxon-name-part taxon-name-part-type="genus">Hansreia</tp:taxon-name-part>
            </tp:taxon-name><tp:taxon-authority>Halffter &amp; Martínez, 1977</tp:taxon-authority></tp:nomenclature><tp:treatment-sec sec-type="Notes"><title>Notes</title><p>This is an Amazonian genus with six species distributed across Brazil, French Guiana and Venezuela (<xref ref-type="bibr" rid="B8027883">Halffter and Martinez 1977</xref>); recently revised by <xref ref-type="bibr" rid="B8028458">Valois et al. (2015)</xref>. <xref ref-type="bibr" rid="B8028458">Valois et al. (2015)</xref> was used for species identification. There is not much ecological information about <italic><tp:taxon-name><tp:taxon-name-part taxon-name-part-type="genus" reg="Hansreia">Hansreia</tp:taxon-name-part></tp:taxon-name></italic> dung beetles (<xref ref-type="bibr" rid="B8027863">Hadara et al. 2020</xref>). Only the species <italic><tp:taxon-name><tp:taxon-name-part taxon-name-part-type="genus" reg="Hansreia">Hansreia</tp:taxon-name-part><tp:taxon-name-part taxon-name-part-type="species" reg="oxygona">oxygona</tp:taxon-name-part></tp:taxon-name></italic> (Perty, 1830) was recorded within the Carajás region (Fig. <xref ref-type="fig" rid="F8028888">4</xref>L).</p></tp:treatment-sec><tp:treatment-sec><!--Section generated to contain objects referenced in tp:taxon-treatment.--><fig id="F8028888" position="float" orientation="portrait"><object-id xmlns:xlink="http://www.w3.org/1999/xlink" content-type="arpha" xlink:type="simple">AC673761-D394-5121-88D0-599A15201853</object-id><object-id xmlns:xlink="http://www.w3.org/1999/xlink" content-type="doi" xlink:type="simple">10.3897/BDJ.11.e96101.figure4</object-id><label>Figure 4.</label><caption><p>Dorsal habitus of dung beetle species collected in the Tapajós National Forest and/or Carajás National Forest. <bold>A</bold> <italic><tp:taxon-name><tp:taxon-name-part taxon-name-part-type="genus" reg="Eurysternus">Eurysternus</tp:taxon-name-part><tp:taxon-name-part taxon-name-part-type="species" reg="caribaeus">caribaeus</tp:taxon-name-part></tp:taxon-name></italic> (Herbst, 1789); <bold>B</bold> <italic><tp:taxon-name><tp:taxon-name-part taxon-name-part-type="genus" reg="Eurysternus">Eurysternus</tp:taxon-name-part><tp:taxon-name-part taxon-name-part-type="species" reg="cavatus">cavatus</tp:taxon-name-part></tp:taxon-name></italic> Génier, 2009; <bold>C</bold> <italic><tp:taxon-name><tp:taxon-name-part taxon-name-part-type="genus" reg="Eurysternus">Eurysternus</tp:taxon-name-part><tp:taxon-name-part taxon-name-part-type="species" reg="cayennensis">cayennensis</tp:taxon-name-part></tp:taxon-name></italic> Castelnau, 1840; <bold>D</bold> <italic><tp:taxon-name><tp:taxon-name-part taxon-name-part-type="genus" reg="Eurysternus">Eurysternus</tp:taxon-name-part><tp:taxon-name-part taxon-name-part-type="species" reg="cyclops">cyclops</tp:taxon-name-part></tp:taxon-name></italic> Génier, 2009; <bold>E</bold> <italic><tp:taxon-name><tp:taxon-name-part taxon-name-part-type="genus" reg="Eurysternus">Eurysternus</tp:taxon-name-part><tp:taxon-name-part taxon-name-part-type="species" reg="fallaciosus">fallaciosus</tp:taxon-name-part></tp:taxon-name></italic> Génier, 2009; <bold>F</bold> <italic><tp:taxon-name><tp:taxon-name-part taxon-name-part-type="genus" reg="Eurysternus">Eurysternus</tp:taxon-name-part><tp:taxon-name-part taxon-name-part-type="species" reg="foedus">foedus</tp:taxon-name-part></tp:taxon-name></italic> Guérin-Méneville, 1844; <bold>G</bold> <italic><tp:taxon-name><tp:taxon-name-part taxon-name-part-type="genus" reg="Eurysternus">Eurysternus</tp:taxon-name-part><tp:taxon-name-part taxon-name-part-type="species" reg="hamaticollis">hamaticollis</tp:taxon-name-part></tp:taxon-name></italic> Balthasar, 1939; <bold>H</bold> <italic><tp:taxon-name><tp:taxon-name-part taxon-name-part-type="genus" reg="Eurysternus">Eurysternus</tp:taxon-name-part><tp:taxon-name-part taxon-name-part-type="species" reg="hypocrita">hypocrita</tp:taxon-name-part></tp:taxon-name></italic> Balthasar, 1939; <bold>I</bold> <italic><tp:taxon-name><tp:taxon-name-part taxon-name-part-type="genus" reg="Eurysternus">Eurysternus</tp:taxon-name-part><tp:taxon-name-part taxon-name-part-type="species" reg="plebejus">plebejus</tp:taxon-name-part></tp:taxon-name></italic> Harold, 1880; <bold>J</bold> <italic><tp:taxon-name><tp:taxon-name-part taxon-name-part-type="genus" reg="Eurysternus">Eurysternus</tp:taxon-name-part><tp:taxon-name-part taxon-name-part-type="species" reg="wittmerorum">wittmerorum</tp:taxon-name-part></tp:taxon-name></italic> Martinez, 1988; <bold>L</bold> <italic><tp:taxon-name><tp:taxon-name-part taxon-name-part-type="genus" reg="Hansreia">Hansreia</tp:taxon-name-part><tp:taxon-name-part taxon-name-part-type="species" reg="oxygona">oxygona</tp:taxon-name-part></tp:taxon-name></italic> (Perty, 1830); <bold>M</bold> <italic><tp:taxon-name><tp:taxon-name-part taxon-name-part-type="genus" reg="Isocopris">Isocopris</tp:taxon-name-part><tp:taxon-name-part taxon-name-part-type="species" reg="imitator">imitator</tp:taxon-name-part></tp:taxon-name></italic> (Felsche, 1901); <bold>N</bold> <italic><tp:taxon-name><tp:taxon-name-part taxon-name-part-type="genus" reg="Isocopris">Isocopris</tp:taxon-name-part><tp:taxon-name-part taxon-name-part-type="species" reg="nitidus">nitidus</tp:taxon-name-part></tp:taxon-name></italic> (Luederwaldt, 1922); <bold>O</bold> <italic><tp:taxon-name><tp:taxon-name-part taxon-name-part-type="genus" reg="Ontherus">Ontherus</tp:taxon-name-part><tp:taxon-name-part taxon-name-part-type="species" reg="carinifrons">carinifrons</tp:taxon-name-part></tp:taxon-name></italic> Luederwaldt, 1930; <bold>P</bold> <italic><tp:taxon-name><tp:taxon-name-part taxon-name-part-type="genus" reg="Onthophagus">Onthophagus</tp:taxon-name-part><tp:taxon-name-part taxon-name-part-type="species" reg="digitifer">digitifer</tp:taxon-name-part></tp:taxon-name></italic> Boucomont, 1932; <bold>Q</bold> <italic><tp:taxon-name><tp:taxon-name-part taxon-name-part-type="genus" reg="Onthophagus">Onthophagus</tp:taxon-name-part><tp:taxon-name-part taxon-name-part-type="species" reg="onthochromus">onthochromus</tp:taxon-name-part></tp:taxon-name></italic> Arrow, 1913. Scale bar: 1 mm.</p></caption><graphic xmlns:xlink="http://www.w3.org/1999/xlink" xlink:href="bdj-11-e96101-g004.jpg" position="float" id="oo_715291.jpg" orientation="portrait" xlink:type="simple"><uri content-type="original_file" xlink:type="simple">https://binary.pensoft.net/fig/715291</uri></graphic></fig></tp:treatment-sec><ref-list><ref id="B8027883"><element-citation xmlns:xlink="http://www.w3.org/1999/xlink" publication-type="article" xlink:type="simple"><person-group person-group-type="author"><name name-style="western"><surname>Halffter</surname><given-names>G.</given-names></name><name name-style="western"><surname>Martinez</surname><given-names>A.</given-names></name></person-group><year>1977</year><article-title>Revision monografica de los <tp:taxon-name><tp:taxon-name-part taxon-name-part-type="subtribe">Canthonina</tp:taxon-name-part></tp:taxon-name> Americanos IV clava para generos y subgeneros</article-title><source>Folia Entomologica Mexicana</source><volume>38</volume><fpage>29</fpage><lpage>107</lpage></element-citation></ref><ref id="B8028458"><element-citation xmlns:xlink="http://www.w3.org/1999/xlink" publication-type="article" xlink:type="simple"><person-group person-group-type="author"><name name-style="western"><surname>Valois</surname><given-names>M.</given-names></name><name name-style="western"><surname>Vaz-De-Mello</surname><given-names>F. Z.</given-names></name><name name-style="western"><surname>Silva</surname><given-names>F. A.B.</given-names></name></person-group><year>2015</year><article-title>A taxonomic review of the Neotropical genus <italic><tp:taxon-name><tp:taxon-name-part taxon-name-part-type="genus" reg="Hansreia">Hansreia</tp:taxon-name-part></tp:taxon-name></italic> Halffter &amp; Martínez, 1977 (<tp:taxon-name><tp:taxon-name-part taxon-name-part-type="order">Coleoptera</tp:taxon-name-part></tp:taxon-name>: <tp:taxon-name><tp:taxon-name-part taxon-name-part-type="family">Scarabaeidae</tp:taxon-name-part></tp:taxon-name>: <tp:taxon-name><tp:taxon-name-part taxon-name-part-type="subfamily">Scarabaeinae</tp:taxon-name-part></tp:taxon-name>)</article-title><source>Zootaxa</source><volume>4027</volume><issue>2</issue><fpage>205</fpage><lpage>226</lpage><pub-id pub-id-type="doi">10.11646/zootaxa.4027.2.2</pub-id></element-citation></ref><ref id="B8027863"><element-citation xmlns:xlink="http://www.w3.org/1999/xlink" publication-type="article" xlink:type="simple"><person-group person-group-type="author"><name name-style="western"><surname>Hadara</surname><given-names>L. M.</given-names></name><name name-style="western"><surname>Araújo</surname><given-names>I. S.</given-names></name><name name-style="western"><surname>Overal</surname><given-names>W. L.</given-names></name><name name-style="western"><surname>Silva</surname><given-names>F. A.B.</given-names></name></person-group><year>2020</year><article-title>Comparison of dung beetle communities (<tp:taxon-name><tp:taxon-name-part taxon-name-part-type="order">Coleoptera</tp:taxon-name-part></tp:taxon-name>: <tp:taxon-name><tp:taxon-name-part taxon-name-part-type="family">Scarabaeidae</tp:taxon-name-part></tp:taxon-name>: <tp:taxon-name><tp:taxon-name-part taxon-name-part-type="subfamily">Scarabaeinae</tp:taxon-name-part></tp:taxon-name>) in oil palm plantations and native forest in the eastern Amazon</article-title><source>Brazil. Revista Brasileira de Entomologia</source><volume>64</volume><issue>1</issue><fpage>1</fpage><lpage>10</lpage></element-citation></ref></ref-list></tp:taxon-treatment>
