# Supplementary material for: Dung beetles from two sustainable-use protected forests in the Brazilian Amazon
Source: Biodivers Data J. 2023 Mar 16;11:e96101. doi: 10.3897/BDJ.11.e96101 (PMC10848333; doi:10.3897/BDJ.11.e96101)
Supplement: XML Treatment for Isocopris [file BDJ.11.e96101-treatment13.xml]

<!DOCTYPE tp:taxon-treatment
  PUBLIC "-//TaxonX//DTD Taxonomic Treatment Publishing DTD v0 20100105//EN" "tax-treatment-NSO.dtd">
<tp:taxon-treatment xmlns:tp="http://www.plazi.org/taxpub"><tp:treatment-meta><mixed-citation publication-type="journal"><person-group><name><surname>Carvalho</surname><given-names>Edrielly C.</given-names></name><name><surname>Maldaner</surname><given-names>Maria Eduarda</given-names></name><name><surname>Costa-Silva</surname><given-names>Vinicius</given-names></name><name><surname>Sehn</surname><given-names>Heivanice</given-names></name><name><surname>Franquini</surname><given-names>Carol</given-names></name><name><surname>Campos</surname><given-names>Vinicius O.</given-names></name><name><surname>Seba</surname><given-names>Vinicius P.</given-names></name><name><surname>Maia</surname><given-names>Laís F.</given-names></name><name><surname>Vaz-de-Mello</surname><given-names>Fernando Z.</given-names></name><name><surname>França</surname><given-names>Filipe Machado</given-names></name></person-group><article-title>Dung beetles from two sustainable-use protected forests in the Brazilian Amazon</article-title><source>Biodivers Data J</source><day>16</day><month>03</month><year>2023</year><volume>11</volume><pub-id pub-id-type="doi">10.3897/BDJ.11.e96101</pub-id></mixed-citation></tp:treatment-meta><tp:nomenclature><tp:taxon-name>
              <object-id xmlns:xlink="http://www.w3.org/1999/xlink" content-type="arpha" xlink:type="simple">9C3F113F-DB8F-5B4D-A712-CCD8462290A5</object-id>
              <tp:taxon-name-part taxon-name-part-type="genus">Isocopris</tp:taxon-name-part>
            </tp:taxon-name><tp:taxon-authority>Pereira e Martínez, 1960</tp:taxon-authority></tp:nomenclature><tp:treatment-sec sec-type="Notes"><title>Notes</title><p>This Neotropical genus, frequently misidentified as <italic><tp:taxon-name><tp:taxon-name-part taxon-name-part-type="genus" reg="Dichotomius">Dichotomius</tp:taxon-name-part></tp:taxon-name></italic>, comprises seven known species recently revised by <xref ref-type="bibr" rid="B8028271">Rossini and Vaz-de-Mello (2017)</xref>, the same work being used to identify the species. No biological information for the genus was found. Two species were identified in our study: <italic><tp:taxon-name><tp:taxon-name-part taxon-name-part-type="genus" reg="Isocopris">Isocopris</tp:taxon-name-part><tp:taxon-name-part taxon-name-part-type="species" reg="imitator">imitator</tp:taxon-name-part></tp:taxon-name></italic> (Felsche, 1901) and <italic><tp:taxon-name><tp:taxon-name-part taxon-name-part-type="genus" reg="Isocopris">I.</tp:taxon-name-part><tp:taxon-name-part taxon-name-part-type="species" reg="nitidus">nitidus</tp:taxon-name-part></tp:taxon-name></italic> (Luederwaldt, 1922) (Fig. <xref ref-type="fig" rid="F8028888">4</xref>M-N).</p></tp:treatment-sec><tp:treatment-sec><!--Section generated to contain objects referenced in tp:taxon-treatment.--><fig id="F8028888" position="float" orientation="portrait"><object-id xmlns:xlink="http://www.w3.org/1999/xlink" content-type="arpha" xlink:type="simple">AC673761-D394-5121-88D0-599A15201853</object-id><object-id xmlns:xlink="http://www.w3.org/1999/xlink" content-type="doi" xlink:type="simple">10.3897/BDJ.11.e96101.figure4</object-id><label>Figure 4.</label><caption><p>Dorsal habitus of dung beetle species collected in the Tapajós National Forest and/or Carajás National Forest. <bold>A</bold> <italic><tp:taxon-name><tp:taxon-name-part taxon-name-part-type="genus" reg="Eurysternus">Eurysternus</tp:taxon-name-part><tp:taxon-name-part taxon-name-part-type="species" reg="caribaeus">caribaeus</tp:taxon-name-part></tp:taxon-name></italic> (Herbst, 1789); <bold>B</bold> <italic><tp:taxon-name><tp:taxon-name-part taxon-name-part-type="genus" reg="Eurysternus">Eurysternus</tp:taxon-name-part><tp:taxon-name-part taxon-name-part-type="species" reg="cavatus">cavatus</tp:taxon-name-part></tp:taxon-name></italic> Génier, 2009; <bold>C</bold> <italic><tp:taxon-name><tp:taxon-name-part taxon-name-part-type="genus" reg="Eurysternus">Eurysternus</tp:taxon-name-part><tp:taxon-name-part taxon-name-part-type="species" reg="cayennensis">cayennensis</tp:taxon-name-part></tp:taxon-name></italic> Castelnau, 1840; <bold>D</bold> <italic><tp:taxon-name><tp:taxon-name-part taxon-name-part-type="genus" reg="Eurysternus">Eurysternus</tp:taxon-name-part><tp:taxon-name-part taxon-name-part-type="species" reg="cyclops">cyclops</tp:taxon-name-part></tp:taxon-name></italic> Génier, 2009; <bold>E</bold> <italic><tp:taxon-name><tp:taxon-name-part taxon-name-part-type="genus" reg="Eurysternus">Eurysternus</tp:taxon-name-part><tp:taxon-name-part taxon-name-part-type="species" reg="fallaciosus">fallaciosus</tp:taxon-name-part></tp:taxon-name></italic> Génier, 2009; <bold>F</bold> <italic><tp:taxon-name><tp:taxon-name-part taxon-name-part-type="genus" reg="Eurysternus">Eurysternus</tp:taxon-name-part><tp:taxon-name-part taxon-name-part-type="species" reg="foedus">foedus</tp:taxon-name-part></tp:taxon-name></italic> Guérin-Méneville, 1844; <bold>G</bold> <italic><tp:taxon-name><tp:taxon-name-part taxon-name-part-type="genus" reg="Eurysternus">Eurysternus</tp:taxon-name-part><tp:taxon-name-part taxon-name-part-type="species" reg="hamaticollis">hamaticollis</tp:taxon-name-part></tp:taxon-name></italic> Balthasar, 1939; <bold>H</bold> <italic><tp:taxon-name><tp:taxon-name-part taxon-name-part-type="genus" reg="Eurysternus">Eurysternus</tp:taxon-name-part><tp:taxon-name-part taxon-name-part-type="species" reg="hypocrita">hypocrita</tp:taxon-name-part></tp:taxon-name></italic> Balthasar, 1939; <bold>I</bold> <italic><tp:taxon-name><tp:taxon-name-part taxon-name-part-type="genus" reg="Eurysternus">Eurysternus</tp:taxon-name-part><tp:taxon-name-part taxon-name-part-type="species" reg="plebejus">plebejus</tp:taxon-name-part></tp:taxon-name></italic> Harold, 1880; <bold>J</bold> <italic><tp:taxon-name><tp:taxon-name-part taxon-name-part-type="genus" reg="Eurysternus">Eurysternus</tp:taxon-name-part><tp:taxon-name-part taxon-name-part-type="species" reg="wittmerorum">wittmerorum</tp:taxon-name-part></tp:taxon-name></italic> Martinez, 1988; <bold>L</bold> <italic><tp:taxon-name><tp:taxon-name-part taxon-name-part-type="genus" reg="Hansreia">Hansreia</tp:taxon-name-part><tp:taxon-name-part taxon-name-part-type="species" reg="oxygona">oxygona</tp:taxon-name-part></tp:taxon-name></italic> (Perty, 1830); <bold>M</bold> <italic><tp:taxon-name><tp:taxon-name-part taxon-name-part-type="genus" reg="Isocopris">Isocopris</tp:taxon-name-part><tp:taxon-name-part taxon-name-part-type="species" reg="imitator">imitator</tp:taxon-name-part></tp:taxon-name></italic> (Felsche, 1901); <bold>N</bold> <italic><tp:taxon-name><tp:taxon-name-part taxon-name-part-type="genus" reg="Isocopris">Isocopris</tp:taxon-name-part><tp:taxon-name-part taxon-name-part-type="species" reg="nitidus">nitidus</tp:taxon-name-part></tp:taxon-name></italic> (Luederwaldt, 1922); <bold>O</bold> <italic><tp:taxon-name><tp:taxon-name-part taxon-name-part-type="genus" reg="Ontherus">Ontherus</tp:taxon-name-part><tp:taxon-name-part taxon-name-part-type="species" reg="carinifrons">carinifrons</tp:taxon-name-part></tp:taxon-name></italic> Luederwaldt, 1930; <bold>P</bold> <italic><tp:taxon-name><tp:taxon-name-part taxon-name-part-type="genus" reg="Onthophagus">Onthophagus</tp:taxon-name-part><tp:taxon-name-part taxon-name-part-type="species" reg="digitifer">digitifer</tp:taxon-name-part></tp:taxon-name></italic> Boucomont, 1932; <bold>Q</bold> <italic><tp:taxon-name><tp:taxon-name-part taxon-name-part-type="genus" reg="Onthophagus">Onthophagus</tp:taxon-name-part><tp:taxon-name-part taxon-name-part-type="species" reg="onthochromus">onthochromus</tp:taxon-name-part></tp:taxon-name></italic> Arrow, 1913. Scale bar: 1 mm.</p></caption><graphic xmlns:xlink="http://www.w3.org/1999/xlink" xlink:href="bdj-11-e96101-g004.jpg" position="float" id="oo_715291.jpg" orientation="portrait" xlink:type="simple"><uri content-type="original_file" xlink:type="simple">https://binary.pensoft.net/fig/715291</uri></graphic></fig></tp:treatment-sec><ref-list><ref id="B8028271"><element-citation xmlns:xlink="http://www.w3.org/1999/xlink" publication-type="article" xlink:type="simple"><person-group person-group-type="author"><name name-style="western"><surname>Rossini</surname><given-names>M.</given-names></name><name name-style="western"><surname>Vaz-de-Mello</surname><given-names>F. Z.</given-names></name></person-group><year>2017</year><article-title>A taxonomic review of the genus <italic><tp:taxon-name><tp:taxon-name-part taxon-name-part-type="genus" reg="Isocopris">Isocopris</tp:taxon-name-part></tp:taxon-name></italic> Pereira and Martínez, 1960 (<tp:taxon-name><tp:taxon-name-part taxon-name-part-type="order">Coleoptera</tp:taxon-name-part></tp:taxon-name>: <tp:taxon-name><tp:taxon-name-part taxon-name-part-type="family">Scarabaeidae</tp:taxon-name-part></tp:taxon-name>: <tp:taxon-name><tp:taxon-name-part taxon-name-part-type="subfamily">Scarabaeinae</tp:taxon-name-part></tp:taxon-name>), with description of a new Brazilian species</article-title><source>Journal of Natural History</source><volume>20</volume><fpage>1091</fpage><lpage>1117</lpage><pub-id pub-id-type="doi">10.1080/00222933.2017.1319517</pub-id></element-citation></ref></ref-list></tp:taxon-treatment>
