# Supplementary material for: Dung beetles from two sustainable-use protected forests in the Brazilian Amazon
Source: Biodivers Data J. 2023 Mar 16;11:e96101. doi: 10.3897/BDJ.11.e96101 (PMC10848333; doi:10.3897/BDJ.11.e96101)
Supplement: XML Treatment for Onthophagus [file BDJ.11.e96101-treatment15.xml]

<!DOCTYPE tp:taxon-treatment
  PUBLIC "-//TaxonX//DTD Taxonomic Treatment Publishing DTD v0 20100105//EN" "tax-treatment-NSO.dtd">
<tp:taxon-treatment xmlns:tp="http://www.plazi.org/taxpub"><tp:treatment-meta><mixed-citation publication-type="journal"><person-group><name><surname>Carvalho</surname><given-names>Edrielly C.</given-names></name><name><surname>Maldaner</surname><given-names>Maria Eduarda</given-names></name><name><surname>Costa-Silva</surname><given-names>Vinicius</given-names></name><name><surname>Sehn</surname><given-names>Heivanice</given-names></name><name><surname>Franquini</surname><given-names>Carol</given-names></name><name><surname>Campos</surname><given-names>Vinicius O.</given-names></name><name><surname>Seba</surname><given-names>Vinicius P.</given-names></name><name><surname>Maia</surname><given-names>Laís F.</given-names></name><name><surname>Vaz-de-Mello</surname><given-names>Fernando Z.</given-names></name><name><surname>França</surname><given-names>Filipe Machado</given-names></name></person-group><article-title>Dung beetles from two sustainable-use protected forests in the Brazilian Amazon</article-title><source>Biodivers Data J</source><day>16</day><month>03</month><year>2023</year><volume>11</volume><pub-id pub-id-type="doi">10.3897/BDJ.11.e96101</pub-id></mixed-citation></tp:treatment-meta><tp:nomenclature><tp:taxon-name>
              <object-id xmlns:xlink="http://www.w3.org/1999/xlink" content-type="arpha" xlink:type="simple">327C1801-9764-56B4-9639-48117B5C967E</object-id>
              <tp:taxon-name-part taxon-name-part-type="genus">Onthophagus</tp:taxon-name-part>
            </tp:taxon-name><tp:taxon-authority>Latreille, 1802</tp:taxon-authority></tp:nomenclature><tp:treatment-sec sec-type="Notes"><title>Notes</title><p>Considered a megadiverse and cosmopolitan genus with approximately 2,000 described species (<xref ref-type="bibr" rid="B8028448">Tarasov and Kabakov 2010</xref>). Some species have been recently revised (<xref ref-type="bibr" rid="B8028281">Rossini et al. 2018a</xref>, <xref ref-type="bibr" rid="B8028291">Rossini et al. 2018b</xref>), while others are under current revision. The species mentioned here have been recorded mainly in primary and secondary forests, through the use of both flight interception traps and pitfalls baited with dung or carrion (<xref ref-type="bibr" rid="B8028059">Korasaki et al. 2012</xref>). For the identification of the species, the following works were mainly used: <xref ref-type="bibr" rid="B8028281">Rossini et al. (2018a)</xref>, <xref ref-type="bibr" rid="B8028291">Rossini et al. (2018b)</xref>. Four species were identified in our study: <italic><tp:taxon-name><tp:taxon-name-part taxon-name-part-type="genus" reg="Onthophagus">Onthophagus</tp:taxon-name-part><tp:taxon-name-part taxon-name-part-type="species" reg="digitifer">digitifer</tp:taxon-name-part></tp:taxon-name></italic> Boucomont, 1932, <italic><tp:taxon-name><tp:taxon-name-part taxon-name-part-type="genus" reg="Onthophagus">O.</tp:taxon-name-part></tp:taxon-name></italic> gp. <italic><tp:taxon-name><tp:taxon-name-part taxon-name-part-type="genus" reg="Onthophagus"/><tp:taxon-name-part taxon-name-part-type="species" reg="rubrescens">rubrescens</tp:taxon-name-part></tp:taxon-name></italic>, <italic><tp:taxon-name><tp:taxon-name-part taxon-name-part-type="genus" reg="Onthophagus">O.</tp:taxon-name-part><tp:taxon-name-part taxon-name-part-type="species" reg="onthochromus">onthochromus</tp:taxon-name-part></tp:taxon-name></italic> Arrow, 1913 and <italic><tp:taxon-name><tp:taxon-name-part taxon-name-part-type="genus" reg="Onthophagus">O.</tp:taxon-name-part><tp:taxon-name-part taxon-name-part-type="species" reg="osculatii">osculatii</tp:taxon-name-part></tp:taxon-name></italic> Guérin-Méneville, 1855 (Fig. <xref ref-type="fig" rid="F8033553">5</xref>A).</p></tp:treatment-sec><tp:treatment-sec><!--Section generated to contain objects referenced in tp:taxon-treatment.--><fig id="F8033553" position="float" orientation="portrait"><object-id xmlns:xlink="http://www.w3.org/1999/xlink" content-type="arpha" xlink:type="simple">B38972A7-4F3B-5C41-92AE-B56E5FD2CE71</object-id><object-id xmlns:xlink="http://www.w3.org/1999/xlink" content-type="doi" xlink:type="simple">10.3897/BDJ.11.e96101.figure5</object-id><label>Figure 5.</label><caption><p>Dorsal habitus of dung beetle species collected in the Tapajós National Forest and/or Carajás National Forest. <bold>A</bold> <italic><tp:taxon-name><tp:taxon-name-part taxon-name-part-type="genus" reg="Onthophagus">Onthophagus</tp:taxon-name-part><tp:taxon-name-part taxon-name-part-type="species" reg="osculatii">osculatii</tp:taxon-name-part></tp:taxon-name></italic> Guérin-Méneville, 1855; <bold>B</bold> <italic><tp:taxon-name><tp:taxon-name-part taxon-name-part-type="genus" reg="Oxysternon">Oxysternon</tp:taxon-name-part><tp:taxon-name-part taxon-name-part-type="species" reg="macleayi">macleayi</tp:taxon-name-part></tp:taxon-name></italic> Nevison, 1892; <bold>C</bold> <italic><tp:taxon-name><tp:taxon-name-part taxon-name-part-type="genus" reg="Oxysternon">Oxysternon</tp:taxon-name-part><tp:taxon-name-part taxon-name-part-type="species" reg="silenus">silenus</tp:taxon-name-part></tp:taxon-name></italic> Castelnau, 1840; <bold>D</bold> <italic><tp:taxon-name><tp:taxon-name-part taxon-name-part-type="genus" reg="Sulcophanaeus">Sulcophanaeus</tp:taxon-name-part><tp:taxon-name-part taxon-name-part-type="species" reg="faunus">faunus</tp:taxon-name-part></tp:taxon-name></italic> (Fabricius, 1775); <bold>E</bold> <italic><tp:taxon-name><tp:taxon-name-part taxon-name-part-type="genus" reg="Silvycanthon">Silvycanthon</tp:taxon-name-part><tp:taxon-name-part taxon-name-part-type="species" reg="candezei">candezei</tp:taxon-name-part></tp:taxon-name></italic> (Harold, 1869); <bold>F</bold> <italic><tp:taxon-name><tp:taxon-name-part taxon-name-part-type="genus" reg="Sylvicanthon">Sylvicanthon</tp:taxon-name-part><tp:taxon-name-part taxon-name-part-type="species" reg="proseni">proseni</tp:taxon-name-part></tp:taxon-name></italic> (Martínez, 1949). Scale bar: 1 mm.</p></caption><graphic xmlns:xlink="http://www.w3.org/1999/xlink" xlink:href="bdj-11-e96101-g005.jpg" position="float" id="oo_797105.jpg" orientation="portrait" xlink:type="simple"><uri content-type="original_file" xlink:type="simple">https://binary.pensoft.net/fig/797105</uri></graphic></fig></tp:treatment-sec><ref-list><ref id="B8028448"><element-citation xmlns:xlink="http://www.w3.org/1999/xlink" publication-type="article" xlink:type="simple"><person-group person-group-type="author"><name name-style="western"><surname>Tarasov</surname><given-names>S. I.</given-names></name><name name-style="western"><surname>Kabakov</surname><given-names>O. N.</given-names></name></person-group><year>2010</year><article-title>Two new species of <italic><tp:taxon-name><tp:taxon-name-part taxon-name-part-type="genus" reg="Onthophagus">Onthophagus</tp:taxon-name-part></tp:taxon-name></italic> (<tp:taxon-name><tp:taxon-name-part taxon-name-part-type="order">Coleoptera</tp:taxon-name-part></tp:taxon-name>: <tp:taxon-name><tp:taxon-name-part taxon-name-part-type="family">Scarabaeidae</tp:taxon-name-part></tp:taxon-name>) from Indochina, with a discussion of some problems with the classification of Serrophorus and similar subgenera</article-title><source>Zootaxa</source><volume>2344</volume><issue>1</issue><fpage>17</fpage><lpage>28</lpage><pub-id pub-id-type="doi">10.11646/zootaxa.2344.1.2</pub-id></element-citation></ref><ref id="B8028281"><element-citation xmlns:xlink="http://www.w3.org/1999/xlink" publication-type="article" xlink:type="simple"><person-group person-group-type="author"><name name-style="western"><surname>Rossini</surname><given-names>M.</given-names></name><name name-style="western"><surname>Vaz-de-Mello</surname><given-names>F. Z.</given-names></name><name name-style="western"><surname>Zunino</surname><given-names>M.</given-names></name></person-group><year>2018</year><article-title>Toward a comprehensive taxonomic revision of the “hirculus” group of American <italic><tp:taxon-name><tp:taxon-name-part taxon-name-part-type="genus" reg="Onthophagus">Onthophagus</tp:taxon-name-part></tp:taxon-name></italic> Latreille, 1802 (<tp:taxon-name><tp:taxon-name-part taxon-name-part-type="order">Coleoptera</tp:taxon-name-part></tp:taxon-name>, <tp:taxon-name><tp:taxon-name-part taxon-name-part-type="family">Scarabaeidae</tp:taxon-name-part></tp:taxon-name>, <tp:taxon-name><tp:taxon-name-part taxon-name-part-type="subfamily">Scarabaeinae</tp:taxon-name-part></tp:taxon-name>)</article-title><source>European Journal of Taxonomy</source><volume>432</volume><fpage>1</fpage><lpage>21</lpage></element-citation></ref><ref id="B8028291"><element-citation xmlns:xlink="http://www.w3.org/1999/xlink" publication-type="article" xlink:type="simple"><person-group person-group-type="author"><name name-style="western"><surname>Rossini</surname><given-names>M.</given-names></name><name name-style="western"><surname>Vaz-de-Mello</surname><given-names>F. Z.</given-names></name><name name-style="western"><surname>Zunino</surname><given-names>M.</given-names></name></person-group><year>2018</year><article-title>A taxonomic revision of the New World <italic><tp:taxon-name><tp:taxon-name-part taxon-name-part-type="genus" reg="Onthophagus">Onthophagus</tp:taxon-name-part></tp:taxon-name></italic> Latreille, 1802 (<tp:taxon-name><tp:taxon-name-part taxon-name-part-type="order">Coleoptera</tp:taxon-name-part></tp:taxon-name>: <tp:taxon-name><tp:taxon-name-part taxon-name-part-type="family">Scarabaeidae</tp:taxon-name-part></tp:taxon-name>: <tp:taxon-name><tp:taxon-name-part taxon-name-part-type="subfamily">Scarabaeinae</tp:taxon-name-part></tp:taxon-name>) of the <tp:taxon-name><tp:taxon-name-part taxon-name-part-type="genus" reg="Onthophagus"/><tp:taxon-name-part taxon-name-part-type="species" reg="osculatii">osculatii</tp:taxon-name-part></tp:taxon-name> species-complex, with description of two new species from South America</article-title><source>Journal of Natural History</source><volume>52</volume><issue>9-10</issue><fpage>541</fpage><lpage>586</lpage><pub-id pub-id-type="doi">10.1080/00222933.2018.1437230</pub-id></element-citation></ref><ref id="B8028059"><element-citation xmlns:xlink="http://www.w3.org/1999/xlink" publication-type="article" xlink:type="simple"><person-group person-group-type="author"><name name-style="western"><surname>Korasaki</surname><given-names>V.</given-names></name><name name-style="western"><surname>Vaz-de-Mello</surname><given-names>F. Z.</given-names></name><name name-style="western"><surname>Braga</surname><given-names>R. F.</given-names></name><name name-style="western"><surname>Zanetti</surname><given-names>R.</given-names></name><name name-style="western"><surname>Louzada</surname><given-names>J.</given-names></name></person-group><year>2012</year><article-title>Taxocenose de <tp:taxon-name><tp:taxon-name-part taxon-name-part-type="subfamily">Scarabaeinae</tp:taxon-name-part></tp:taxon-name> (<tp:taxon-name><tp:taxon-name-part taxon-name-part-type="order">Coleoptera</tp:taxon-name-part></tp:taxon-name>: <tp:taxon-name><tp:taxon-name-part taxon-name-part-type="family">Scarabaeidae</tp:taxon-name-part></tp:taxon-name>) em Benjamin Constant, AM</article-title><source>Acta Amazonica</source><volume>42</volume><fpage>423</fpage><lpage>432</lpage><pub-id pub-id-type="doi">10.1590/S0044-59672012000300015</pub-id></element-citation></ref></ref-list></tp:taxon-treatment>
