# Supplementary material for: Dung beetles from two sustainable-use protected forests in the Brazilian Amazon
Source: Biodivers Data J. 2023 Mar 16;11:e96101. doi: 10.3897/BDJ.11.e96101 (PMC10848333; doi:10.3897/BDJ.11.e96101)
Supplement: XML Treatment for Oxysternon [file BDJ.11.e96101-treatment16.xml]

<!DOCTYPE tp:taxon-treatment
  PUBLIC "-//TaxonX//DTD Taxonomic Treatment Publishing DTD v0 20100105//EN" "tax-treatment-NSO.dtd">
<tp:taxon-treatment xmlns:tp="http://www.plazi.org/taxpub"><tp:treatment-meta><mixed-citation publication-type="journal"><person-group><name><surname>Carvalho</surname><given-names>Edrielly C.</given-names></name><name><surname>Maldaner</surname><given-names>Maria Eduarda</given-names></name><name><surname>Costa-Silva</surname><given-names>Vinicius</given-names></name><name><surname>Sehn</surname><given-names>Heivanice</given-names></name><name><surname>Franquini</surname><given-names>Carol</given-names></name><name><surname>Campos</surname><given-names>Vinicius O.</given-names></name><name><surname>Seba</surname><given-names>Vinicius P.</given-names></name><name><surname>Maia</surname><given-names>Laís F.</given-names></name><name><surname>Vaz-de-Mello</surname><given-names>Fernando Z.</given-names></name><name><surname>França</surname><given-names>Filipe Machado</given-names></name></person-group><article-title>Dung beetles from two sustainable-use protected forests in the Brazilian Amazon</article-title><source>Biodivers Data J</source><day>16</day><month>03</month><year>2023</year><volume>11</volume><pub-id pub-id-type="doi">10.3897/BDJ.11.e96101</pub-id></mixed-citation></tp:treatment-meta><tp:nomenclature><tp:taxon-name>
              <object-id xmlns:xlink="http://www.w3.org/1999/xlink" content-type="arpha" xlink:type="simple">7C9BC28E-4DF3-5BA4-8828-14CF9DCDDFA1</object-id>
              <tp:taxon-name-part taxon-name-part-type="genus">Oxysternon</tp:taxon-name-part>
            </tp:taxon-name><tp:taxon-authority>Castelnau, 1840</tp:taxon-authority></tp:nomenclature><tp:treatment-sec sec-type="Notes"><title>Notes</title><p>This Neotropical genus comprises 11 species according to the last taxonomic revision by <xref ref-type="bibr" rid="B8027474">Edmonds and Zídek (2004)</xref> which was used for species identification. <italic><tp:taxon-name><tp:taxon-name-part taxon-name-part-type="genus" reg="Oxysternon">Oxysternon</tp:taxon-name-part></tp:taxon-name></italic> beetles are usually found in primary and secondary forests (<xref ref-type="bibr" rid="B8027825">Gigliotti et al. 2011</xref>). The literature on the biology of the genus is scarce, but most species are considered as coprophagous and inhabit moist forests (<xref ref-type="bibr" rid="B8027474">Edmonds and Zídek 2004</xref>). Two species were recorded in this study: <italic><tp:taxon-name><tp:taxon-name-part taxon-name-part-type="genus" reg="Oxysternon">Oxysternon</tp:taxon-name-part><tp:taxon-name-part taxon-name-part-type="species" reg="macleayi">macleayi</tp:taxon-name-part></tp:taxon-name></italic> Nevinson, 1892 and <italic><tp:taxon-name><tp:taxon-name-part taxon-name-part-type="genus" reg="Oxysternon">O.</tp:taxon-name-part><tp:taxon-name-part taxon-name-part-type="species" reg="silenus">silenus</tp:taxon-name-part></tp:taxon-name></italic> Castelnau, 1840 (Fig. <xref ref-type="fig" rid="F8033553">5</xref>B-C).</p></tp:treatment-sec><tp:treatment-sec><!--Section generated to contain objects referenced in tp:taxon-treatment.--><fig id="F8033553" position="float" orientation="portrait"><object-id xmlns:xlink="http://www.w3.org/1999/xlink" content-type="arpha" xlink:type="simple">B38972A7-4F3B-5C41-92AE-B56E5FD2CE71</object-id><object-id xmlns:xlink="http://www.w3.org/1999/xlink" content-type="doi" xlink:type="simple">10.3897/BDJ.11.e96101.figure5</object-id><label>Figure 5.</label><caption><p>Dorsal habitus of dung beetle species collected in the Tapajós National Forest and/or Carajás National Forest. <bold>A</bold> <italic><tp:taxon-name><tp:taxon-name-part taxon-name-part-type="genus" reg="Onthophagus">Onthophagus</tp:taxon-name-part><tp:taxon-name-part taxon-name-part-type="species" reg="osculatii">osculatii</tp:taxon-name-part></tp:taxon-name></italic> Guérin-Méneville, 1855; <bold>B</bold> <italic><tp:taxon-name><tp:taxon-name-part taxon-name-part-type="genus" reg="Oxysternon">Oxysternon</tp:taxon-name-part><tp:taxon-name-part taxon-name-part-type="species" reg="macleayi">macleayi</tp:taxon-name-part></tp:taxon-name></italic> Nevison, 1892; <bold>C</bold> <italic><tp:taxon-name><tp:taxon-name-part taxon-name-part-type="genus" reg="Oxysternon">Oxysternon</tp:taxon-name-part><tp:taxon-name-part taxon-name-part-type="species" reg="silenus">silenus</tp:taxon-name-part></tp:taxon-name></italic> Castelnau, 1840; <bold>D</bold> <italic><tp:taxon-name><tp:taxon-name-part taxon-name-part-type="genus" reg="Sulcophanaeus">Sulcophanaeus</tp:taxon-name-part><tp:taxon-name-part taxon-name-part-type="species" reg="faunus">faunus</tp:taxon-name-part></tp:taxon-name></italic> (Fabricius, 1775); <bold>E</bold> <italic><tp:taxon-name><tp:taxon-name-part taxon-name-part-type="genus" reg="Silvycanthon">Silvycanthon</tp:taxon-name-part><tp:taxon-name-part taxon-name-part-type="species" reg="candezei">candezei</tp:taxon-name-part></tp:taxon-name></italic> (Harold, 1869); <bold>F</bold> <italic><tp:taxon-name><tp:taxon-name-part taxon-name-part-type="genus" reg="Sylvicanthon">Sylvicanthon</tp:taxon-name-part><tp:taxon-name-part taxon-name-part-type="species" reg="proseni">proseni</tp:taxon-name-part></tp:taxon-name></italic> (Martínez, 1949). Scale bar: 1 mm.</p></caption><graphic xmlns:xlink="http://www.w3.org/1999/xlink" xlink:href="bdj-11-e96101-g005.jpg" position="float" id="oo_797105.jpg" orientation="portrait" xlink:type="simple"><uri content-type="original_file" xlink:type="simple">https://binary.pensoft.net/fig/797105</uri></graphic></fig></tp:treatment-sec><ref-list><ref id="B8027474"><element-citation xmlns:xlink="http://www.w3.org/1999/xlink" publication-type="article" xlink:type="simple"><person-group person-group-type="author"><name name-style="western"><surname>Edmonds</surname><given-names>W. D.</given-names></name><name name-style="western"><surname>Zídek</surname><given-names>J.</given-names></name></person-group><year>2004</year><article-title>Revision of the Neotropical dung beetle genus <italic><tp:taxon-name><tp:taxon-name-part taxon-name-part-type="genus" reg="Oxysternon">Oxysternon</tp:taxon-name-part></tp:taxon-name></italic> (<tp:taxon-name><tp:taxon-name-part taxon-name-part-type="order">Coleoptera</tp:taxon-name-part></tp:taxon-name>: <tp:taxon-name><tp:taxon-name-part taxon-name-part-type="family">Scarabaeidae</tp:taxon-name-part></tp:taxon-name>: <tp:taxon-name><tp:taxon-name-part taxon-name-part-type="subfamily">Scarabaeinae</tp:taxon-name-part></tp:taxon-name>: <tp:taxon-name><tp:taxon-name-part taxon-name-part-type="tribe">Phanaeini</tp:taxon-name-part></tp:taxon-name>)</article-title><source>Folia Heyrovskyana</source><volume>11</volume><fpage>1</fpage><lpage>58</lpage></element-citation></ref><ref id="B8027825"><element-citation xmlns:xlink="http://www.w3.org/1999/xlink" publication-type="chapter" xlink:type="simple"><person-group person-group-type="author"><name name-style="western"><surname>Gigliotti</surname><given-names>M.</given-names></name><name name-style="western"><surname>Nunes</surname><given-names>R.</given-names></name><name name-style="western"><surname>Vaz-de-Mello</surname><given-names>F.</given-names></name></person-group><year>2011</year><chapter-title>Distribuição extra-amazônica brasileira de Oxysternon (Oxysternon) conspicillatum (Weber, 1801) e Oxysternon (Oxysternon) silenus Castelnau, 1840 (Coleoptera: Scarabaeidae: Scarabaeinae: Phanaeini)</chapter-title><person-group person-group-type="editor"><etal/></person-group><source>Anais do I Simpósio de Entomologia do Rio de Janeiro</source><publisher-name>I Simposio de Entomologia do Rio de Janeiro, Museu Nacional, UFRJ, Rio de Janeiro</publisher-name><size units="page">35-36</size></element-citation></ref></ref-list></tp:taxon-treatment>
