# Supplementary material for: Dung beetles from two sustainable-use protected forests in the Brazilian Amazon
Source: Biodivers Data J. 2023 Mar 16;11:e96101. doi: 10.3897/BDJ.11.e96101 (PMC10848333; doi:10.3897/BDJ.11.e96101)
Supplement: XML Treatment for Scybalocanthon [file BDJ.11.e96101-treatment17.xml]

<!DOCTYPE tp:taxon-treatment
  PUBLIC "-//TaxonX//DTD Taxonomic Treatment Publishing DTD v0 20100105//EN" "tax-treatment-NSO.dtd">
<tp:taxon-treatment xmlns:tp="http://www.plazi.org/taxpub"><tp:treatment-meta><mixed-citation publication-type="journal"><person-group><name><surname>Carvalho</surname><given-names>Edrielly C.</given-names></name><name><surname>Maldaner</surname><given-names>Maria Eduarda</given-names></name><name><surname>Costa-Silva</surname><given-names>Vinicius</given-names></name><name><surname>Sehn</surname><given-names>Heivanice</given-names></name><name><surname>Franquini</surname><given-names>Carol</given-names></name><name><surname>Campos</surname><given-names>Vinicius O.</given-names></name><name><surname>Seba</surname><given-names>Vinicius P.</given-names></name><name><surname>Maia</surname><given-names>Laís F.</given-names></name><name><surname>Vaz-de-Mello</surname><given-names>Fernando Z.</given-names></name><name><surname>França</surname><given-names>Filipe Machado</given-names></name></person-group><article-title>Dung beetles from two sustainable-use protected forests in the Brazilian Amazon</article-title><source>Biodivers Data J</source><day>16</day><month>03</month><year>2023</year><volume>11</volume><pub-id pub-id-type="doi">10.3897/BDJ.11.e96101</pub-id></mixed-citation></tp:treatment-meta><tp:nomenclature><tp:taxon-name>
              <object-id xmlns:xlink="http://www.w3.org/1999/xlink" content-type="arpha" xlink:type="simple">09A80AAD-2A11-554C-89F3-049C48141D50</object-id>
              <tp:taxon-name-part taxon-name-part-type="genus">Scybalocanthon</tp:taxon-name-part>
            </tp:taxon-name><tp:taxon-authority>Martínez, 1948</tp:taxon-authority></tp:nomenclature><tp:treatment-sec sec-type="Notes"><title>Notes</title><p><italic><tp:taxon-name><tp:taxon-name-part taxon-name-part-type="genus" reg="Scybalocanthon">Scybalocanthon</tp:taxon-name-part></tp:taxon-name></italic> is a widespread genus occurring in South and Central America (<xref ref-type="bibr" rid="B8028261">Pereira and Martínez 1956</xref>, <xref ref-type="bibr" rid="B8028374">Silva and Valois 2019</xref>). The genus comprises 24 valid species, most of which are diurnal and inhabit either moist or dry forests in the Amazon Region, Atlantic Rainforest and the Yungas (<xref ref-type="bibr" rid="B8028374">Silva and Valois 2019</xref>, <xref ref-type="bibr" rid="B8362162">Silva and Génier 2019</xref>). Only the species <italic><tp:taxon-name><tp:taxon-name-part taxon-name-part-type="genus" reg="Scybalocanthon">Scybalocanthon</tp:taxon-name-part></tp:taxon-name></italic> sp. 1 was reported to the Carajás region.</p></tp:treatment-sec><ref-list><ref id="B8028261"><element-citation xmlns:xlink="http://www.w3.org/1999/xlink" publication-type="article" xlink:type="simple"><person-group person-group-type="author"><name name-style="western"><surname>Pereira</surname><given-names>F. S.</given-names></name><name name-style="western"><surname>Martínez</surname><given-names>A.</given-names></name></person-group><year>1956</year><article-title>Os gêneros de <tp:taxon-name><tp:taxon-name-part taxon-name-part-type="tribe">Canthonini</tp:taxon-name-part></tp:taxon-name> Americanos (Col</article-title><source><tp:taxon-name><tp:taxon-name-part taxon-name-part-type="family">Scarabaeidae</tp:taxon-name-part></tp:taxon-name>). Revista Brasileira de Entomologia</source><volume>6</volume><fpage>91</fpage><lpage>192</lpage></element-citation></ref><ref id="B8028374"><element-citation xmlns:xlink="http://www.w3.org/1999/xlink" publication-type="article" xlink:type="simple"><person-group person-group-type="author"><name name-style="western"><surname>Silva</surname><given-names>F. A.</given-names></name><name name-style="western"><surname>Valois</surname><given-names>M.</given-names></name></person-group><year>2019</year><article-title>A taxonomic revision of the genus <italic><tp:taxon-name><tp:taxon-name-part taxon-name-part-type="genus" reg="Scybalocanthon">Scybalocanthon</tp:taxon-name-part></tp:taxon-name></italic> Martínez, 1948 (<tp:taxon-name><tp:taxon-name-part taxon-name-part-type="order">Coleoptera</tp:taxon-name-part></tp:taxon-name>: <tp:taxon-name><tp:taxon-name-part taxon-name-part-type="family">Scarabaeidae</tp:taxon-name-part></tp:taxon-name>: <tp:taxon-name><tp:taxon-name-part taxon-name-part-type="subfamily">Scarabaeinae</tp:taxon-name-part></tp:taxon-name>: <tp:taxon-name><tp:taxon-name-part taxon-name-part-type="tribe">Deltochilini</tp:taxon-name-part></tp:taxon-name>)</article-title><source>Zootaxa</source><volume>4629</volume><issue>3</issue><fpage>301</fpage><lpage>341</lpage><pub-id pub-id-type="doi">10.11646/zootaxa.4629.3.1</pub-id></element-citation></ref><ref id="B8362162"><element-citation xmlns:xlink="http://www.w3.org/1999/xlink" publication-type="article" xlink:type="simple"><person-group person-group-type="author"><name name-style="western"><surname>Silva</surname><given-names>F</given-names></name><name name-style="western"><surname>Génier</surname><given-names>F</given-names></name></person-group><year>2019</year><article-title>A new Peruvian species of <italic><tp:taxon-name><tp:taxon-name-part taxon-name-part-type="genus" reg="Scybalocanthon">Scybalocanthon</tp:taxon-name-part></tp:taxon-name></italic> Martínez, 1948 (<tp:taxon-name><tp:taxon-name-part taxon-name-part-type="order">Coleoptera</tp:taxon-name-part></tp:taxon-name>, <tp:taxon-name><tp:taxon-name-part taxon-name-part-type="family">Scarabaeidae</tp:taxon-name-part></tp:taxon-name>, <tp:taxon-name><tp:taxon-name-part taxon-name-part-type="subfamily">Scarabaeinae</tp:taxon-name-part></tp:taxon-name>, <tp:taxon-name><tp:taxon-name-part taxon-name-part-type="tribe">Deltochilini</tp:taxon-name-part></tp:taxon-name>) and some remarkable intrapopulational variation in the endophallus of <italic><tp:taxon-name><tp:taxon-name-part taxon-name-part-type="genus" reg="Scybalocanthon">S.</tp:taxon-name-part><tp:taxon-name-part taxon-name-part-type="species" reg="pinopterus">pinopterus</tp:taxon-name-part></tp:taxon-name></italic> (Kirsch, 1873)</article-title><source>ZooKeys</source><volume>884</volume><fpage>69</fpage><lpage>80</lpage><pub-id pub-id-type="doi">10.3897/zookeys.884.39322</pub-id></element-citation></ref></ref-list></tp:taxon-treatment>
