# Supplementary material for: Dung beetles from two sustainable-use protected forests in the Brazilian Amazon
Source: Biodivers Data J. 2023 Mar 16;11:e96101. doi: 10.3897/BDJ.11.e96101 (PMC10848333; doi:10.3897/BDJ.11.e96101)
Supplement: XML Treatment for Uroxys [file BDJ.11.e96101-treatment20.xml]

<!DOCTYPE tp:taxon-treatment
  PUBLIC "-//TaxonX//DTD Taxonomic Treatment Publishing DTD v0 20100105//EN" "tax-treatment-NSO.dtd">
<tp:taxon-treatment xmlns:tp="http://www.plazi.org/taxpub"><tp:treatment-meta><mixed-citation publication-type="journal"><person-group><name><surname>Carvalho</surname><given-names>Edrielly C.</given-names></name><name><surname>Maldaner</surname><given-names>Maria Eduarda</given-names></name><name><surname>Costa-Silva</surname><given-names>Vinicius</given-names></name><name><surname>Sehn</surname><given-names>Heivanice</given-names></name><name><surname>Franquini</surname><given-names>Carol</given-names></name><name><surname>Campos</surname><given-names>Vinicius O.</given-names></name><name><surname>Seba</surname><given-names>Vinicius P.</given-names></name><name><surname>Maia</surname><given-names>Laís F.</given-names></name><name><surname>Vaz-de-Mello</surname><given-names>Fernando Z.</given-names></name><name><surname>França</surname><given-names>Filipe Machado</given-names></name></person-group><article-title>Dung beetles from two sustainable-use protected forests in the Brazilian Amazon</article-title><source>Biodivers Data J</source><day>16</day><month>03</month><year>2023</year><volume>11</volume><pub-id pub-id-type="doi">10.3897/BDJ.11.e96101</pub-id></mixed-citation></tp:treatment-meta><tp:nomenclature><tp:taxon-name>
              <object-id xmlns:xlink="http://www.w3.org/1999/xlink" content-type="arpha" xlink:type="simple">7AC56DC3-CCDF-5381-9DAE-429382EEEC5D</object-id>
              <tp:taxon-name-part taxon-name-part-type="genus">Uroxys</tp:taxon-name-part>
            </tp:taxon-name><tp:taxon-authority>Westwood, 1842</tp:taxon-authority></tp:nomenclature><tp:treatment-sec sec-type="Notes"><title>Notes</title><p><italic><tp:taxon-name><tp:taxon-name-part taxon-name-part-type="genus" reg="Uroxys">Uroxys</tp:taxon-name-part></tp:taxon-name></italic> is an exclusively Neotropical genus with more than 50 described species (<xref ref-type="bibr" rid="B8028488">Vaz-De-Mello 2008</xref>, <xref ref-type="bibr" rid="B8028059">Korasaki et al. 2012</xref>). This genus has species that can be found in grasslands and within primary and secondary forests; it also includes species specialised in sloth (<tp:taxon-name><tp:taxon-name-part taxon-name-part-type="family">Bradypodidae</tp:taxon-name-part></tp:taxon-name>) dung (<xref ref-type="bibr" rid="B8028059">Korasaki et al. 2012</xref>). <tp:taxon-name><tp:taxon-name-part taxon-name-part-type="genus" reg="Uroxys">Uroxys</tp:taxon-name-part><tp:taxon-name-part taxon-name-part-type="uncertainty-rank">cf.</tp:taxon-name-part><tp:taxon-name-part taxon-name-part-type="species" reg="minutus">minutus</tp:taxon-name-part></tp:taxon-name> was the only species reported in this study.</p></tp:treatment-sec><ref-list><ref id="B8028488"><element-citation xmlns:xlink="http://www.w3.org/1999/xlink" publication-type="article" xlink:type="simple"><person-group person-group-type="author"><name name-style="western"><surname>Vaz-De-Mello</surname><given-names>F. Z.</given-names></name></person-group><year>2008</year><article-title>Synopsis of the new subtribe <tp:taxon-name><tp:taxon-name-part taxon-name-part-type="subtribe">Scatimina</tp:taxon-name-part></tp:taxon-name> (<tp:taxon-name><tp:taxon-name-part taxon-name-part-type="order">Coleoptera</tp:taxon-name-part></tp:taxon-name>: <tp:taxon-name><tp:taxon-name-part taxon-name-part-type="family">Scarabaeidae</tp:taxon-name-part></tp:taxon-name>: <tp:taxon-name><tp:taxon-name-part taxon-name-part-type="subfamily">Scarabaeinae</tp:taxon-name-part></tp:taxon-name>: <tp:taxon-name><tp:taxon-name-part taxon-name-part-type="tribe">Ateuchini</tp:taxon-name-part></tp:taxon-name>), with descriptions of twelve new genera and review of <italic><tp:taxon-name><tp:taxon-name-part taxon-name-part-type="genus" reg="Genieridium">Genieridium</tp:taxon-name-part></tp:taxon-name></italic>, new genus</article-title><source>Zootaxa</source><volume>1955</volume><fpage>1</fpage><lpage>75</lpage><pub-id pub-id-type="doi">10.11646/zootaxa.1955.1.1</pub-id></element-citation></ref><ref id="B8028059"><element-citation xmlns:xlink="http://www.w3.org/1999/xlink" publication-type="article" xlink:type="simple"><person-group person-group-type="author"><name name-style="western"><surname>Korasaki</surname><given-names>V.</given-names></name><name name-style="western"><surname>Vaz-de-Mello</surname><given-names>F. Z.</given-names></name><name name-style="western"><surname>Braga</surname><given-names>R. F.</given-names></name><name name-style="western"><surname>Zanetti</surname><given-names>R.</given-names></name><name name-style="western"><surname>Louzada</surname><given-names>J.</given-names></name></person-group><year>2012</year><article-title>Taxocenose de <tp:taxon-name><tp:taxon-name-part taxon-name-part-type="subfamily">Scarabaeinae</tp:taxon-name-part></tp:taxon-name> (<tp:taxon-name><tp:taxon-name-part taxon-name-part-type="order">Coleoptera</tp:taxon-name-part></tp:taxon-name>: <tp:taxon-name><tp:taxon-name-part taxon-name-part-type="family">Scarabaeidae</tp:taxon-name-part></tp:taxon-name>) em Benjamin Constant, AM</article-title><source>Acta Amazonica</source><volume>42</volume><fpage>423</fpage><lpage>432</lpage><pub-id pub-id-type="doi">10.1590/S0044-59672012000300015</pub-id></element-citation></ref></ref-list></tp:taxon-treatment>
